# Supplementary material for: Beyond annual metrics: Linking seasonal population dynamics to vertical oyster reef growth
Source: Ecol Evol. 2024 Sep 17;14(9):e70238. doi: 10.1002/ece3.70238 (PMC11407904; doi:10.1002/ece3.70238)
Supplement: Supplementary file 1 — Appendix S1 [file ECE3-14-e70238-s005.xlsx]

## Sheet: exposure time_KB_NL_
		Kaiserbalje							Nordland
		% MTR	% MET						% MTR	% MET
NHN (m)			20S - 20A	20A - 21S	21S - 21A	21A - 22S	20S - 22S			20A - 21S	21S - 21A	21A - 22S	20A - 22S
1		72.0231	71.0131	72.0734	70.2203	68.5883	70.5376		80.0683	82.7679	83.3971	79.1472	81.5729
0.99		71.7785	70.7277	71.7152	69.997	68.2453	70.239		79.6429	82.2917	82.9507	78.8162	81.1588
0.98		71.5355	70.5082	71.39	69.7043	67.896	69.9444		79.2249	81.8899	82.4192	78.4755	80.7465
0.97		71.294	70.1405	71.0538	69.4017	67.5466	69.6068		78.8141	81.4335	81.9586	78.0861	80.3141
0.96		71.0539	69.8551	70.7562	69.114	67.1843	69.3012		78.4098	81.0317	81.5901	77.7064	79.9292
0.95		70.8152	69.5917	70.4751	68.8759	66.9061	69.0372		78.0119	80.5903	81.165	77.317	79.5115
0.94		70.5778	69.2679	70.1279	68.5534	66.6861	68.7302		77.6198	80.1935	80.7965	76.8546	79.0973
0.93		70.3418	69.01	69.8137	68.2955	66.4079	68.4537		77.2334	79.8562	80.4138	76.4457	78.7215
0.92		70.1071	68.7905	69.4996	68.0375	66.1361	68.1884		76.8524	79.4147	80.0595	76.0952	78.3366
0.91		69.8737	68.549	69.2571	67.7547	65.9097	67.9383		76.4763	78.9683	79.5422	75.6669	77.8787
0.9		69.6414	68.2911	68.998	67.472	65.6315	67.6688		76.1051	78.5417	79.1879	75.3018	77.4938
0.89		69.4104	67.9618	68.6839	67.1694	65.308	67.352		75.7385	78.1498	78.8478	74.9221	77.1198
0.88		69.1805	67.6819	68.3587	66.8519	65.1268	67.0714		75.3762	77.7381	78.3801	74.4889	76.6856
0.87		68.9518	67.435	68.0776	66.6386	64.8098	66.8102		75.0182	77.3165	77.9053	74.1774	76.2916
0.86		68.7242	67.1386	67.7855	66.4054	64.5057	66.531		74.6641	76.8899	77.5227	73.8318	75.9067
0.85		68.4977	66.9411	67.4603	66.1673	64.234	66.274		74.3138	76.503	77.1755	73.3986	75.5126
0.84		68.2722	66.6776	67.1958	65.8845	63.9105	65.9919		73.9672	76.0813	76.7999	72.9799	75.104
0.83		68.0477	66.4362	66.9147	65.5769	63.6064	65.7085		73.624	75.625	76.3889	72.5905	74.6844
0.82		67.8243	66.1234	66.6667	65.3686	63.3152	65.446		73.2843	75.2381	75.9212	72.206	74.2776
0.81		67.6018	65.827	66.3415	65.1106	62.9982	65.1487		72.9477	74.8958	75.4677	71.7484	73.8635
0.8		67.3803	65.5636	66.1155	64.8477	62.7006	64.8875		72.6143	74.4792	75.0709	71.359	73.4621
0.79		67.1597	65.3221	65.851	64.56	62.4288	64.6207		72.2838	74.122	74.674	70.9356	73.0699
0.78		66.94	65.0862	65.5534	64.302	62.2024	64.3651		71.9562	73.745	74.2063	70.5267	72.6576
0.77		66.7212	64.8392	65.3274	64.0589	62.0342	64.1414		71.6314	73.3185	73.9654	70.0886	72.2745
0.76		66.5033	64.6032	65.0849	63.8605	61.8207	63.9191		71.3092	72.872	73.4765	69.6116	71.8057
0.75		66.2862	64.3453	64.8038	63.6273	61.5683	63.6635		70.9896	72.4058	73.1789	69.1783	71.3952
0.74		66.07	64.1422	64.5117	63.3495	61.2319	63.3884		70.6724	72.0486	72.7679	68.8522	71.0358
0.73		65.8546	63.8624	64.2251	63.1015	60.9925	63.1245		70.3576	71.6171	72.3994	68.4677	70.6381
0.72		65.6399	63.577	63.944	62.8287	60.7078	62.8438		70.0452	71.1756	72.0167	67.9907	70.1985
0.71		65.426	63.3465	63.685	62.6203	60.4878	62.6146		69.7349	70.8036	71.627	67.6158	69.8209
0.7		65.2129	63.116	63.459	62.3524	60.229	62.3687		69.4268	70.3522	71.2514	67.2702	69.4286
0.69		65.0006	62.902	63.2055	62.0845	59.9702	62.12		69.1208	70.0546	70.7979	66.8906	69.0601
0.68		64.7889	62.688	62.9464	61.9258	59.7179	61.9019		68.8167	69.6032	70.4365	66.5742	68.6825
0.67		64.5779	62.4245	62.6819	61.6529	59.4591	61.6366		68.5146	69.2361	70.0468	66.1361	68.283
0.66		64.3677	62.2105	62.4449	61.4049	59.155	61.3879		68.2144	68.8889	69.6925	65.8002	67.9382
0.65		64.1581	61.9526	62.1362	61.1569	58.9415	61.1295		67.916	68.5069	69.324	65.44	67.5679
0.64		63.9491	61.7001	61.8993	60.9485	58.6957	60.8947		67.6193	68.1895	68.9342	65.0458	67.203
0.63		63.7408	61.4587	61.6512	60.7253	58.4174	60.6488		67.3244	67.8274	68.5728	64.6174	66.8163
0.62		63.5331	61.1898	61.3316	60.4425	58.0487	60.3418		67.0311	67.4306	68.2185	64.228	66.4332
0.61		63.3261	60.9757	61.1607	60.1746	57.861	60.1292		66.7394	67.0784	67.9067	63.8435	66.0792
0.6		63.1196	60.7453	60.8631	59.9712	57.6087	59.8847		66.4492	66.6766	67.5312	63.4297	65.6797
0.59		62.9137	60.4818	60.6537	59.743	57.3758	59.6513		66.1605	66.3641	67.1414	63.1133	65.3459
0.58		62.7084	60.2952	60.4332	59.5248	57.1364	59.436		65.8733	66.002	66.8296	62.6996	64.9774
0.57		62.5036	60.0812	60.1687	59.3114	56.8905	59.2026		65.5874	65.5655	66.4895	62.3686	64.6052
0.56		62.2994	59.8452	59.8545	59.0336	56.6447	58.933		65.303	65.2133	66.1352	62.0619	64.2696
0.55		62.0958	59.5873	59.6285	58.8749	56.4182	58.7177		65.0198	64.8016	65.6746	61.6044	63.8281
0.54		61.8926	59.3404	59.397	58.6417	56.1271	58.469		64.738	64.499	65.4337	61.2247	63.5125
0.53		61.6899	59.0879	59.1325	58.3838	55.9718	58.2328		64.4573	64.0972	65.0368	60.8791	63.133
0.52		61.4878	58.9123	58.8624	58.096	55.7842	57.9994		64.1779	63.7351	64.7605	60.4507	62.7682
0.51		61.2861	58.6763	58.675	57.8877	55.4477	57.7619		63.8997	63.3433	64.2786	60.1441	62.3851
0.5		61.0849	58.4349	58.3719	57.7091	55.2148	57.5243		63.6225	63.0506	63.9385	59.8131	62.0658
0.49		60.8842	58.2647	58.1515	57.4313	54.9689	57.2951		63.3465	62.7183	63.6409	59.4383	61.7265
0.48		60.6839	57.9849	57.9365	57.1882	54.7231	57.0492		63.0715	62.3413	63.2724	59.0683	61.3543
0.47		60.484	57.7599	57.672	57.0146	54.4772	56.8241		62.7976	61.9841	62.9535	58.713	61.0077
0.46		60.2846	57.5897	57.435	56.8261	54.2572	56.6213		62.5247	61.622	62.6063	58.3869	60.6629
0.45		60.0856	57.3318	57.2421	56.5433	54.0049	56.374		62.2527	61.2798	62.3087	57.9391	60.2926
0.44		59.887	57.1342	56.9279	56.3101	53.772	56.1295		61.9817	60.9425	61.8977	57.6032	59.9369
0.43		59.6888	56.9092	56.6799	56.1117	53.5391	55.9044		61.7115	60.5704	61.5434	57.2527	59.5775
0.42		59.4909	56.6239	56.487	55.8736	53.3256	55.671		61.4423	60.2381	61.2316	56.8731	59.2327
0.41		59.2935	56.4702	56.25	55.6801	53.1056	55.471		61.1739	59.881	60.9552	56.5469	58.908
0.4		59.0964	56.2726	56.0406	55.4519	52.8533	55.2501		60.9064	59.4792	60.5442	56.1916	58.5212
0.39		58.8997	56.0696	55.7925	55.2535	52.5815	55.0222		60.6396	59.122	60.2679	55.8655	58.1965
0.38		58.7034	55.7732	55.5831	55.0253	52.3939	54.7902		60.3736	58.7698	60.0128	55.5637	57.8882
0.37		58.5073	55.5482	55.3296	54.7624	52.1674	54.5471		60.1084	58.3879	59.6372	55.184	57.5088
0.36		58.3116	55.3068	55.0981	54.5342	51.8763	54.3012		59.8439	57.996	59.2404	54.8335	57.1311
0.35		58.1162	55.0873	54.8721	54.3109	51.6951	54.0872		59.58	57.7183	58.964	54.4539	56.8155
0.34		57.9212	54.8677	54.6407	54.0778	51.5463	53.8761		59.3169	57.371	58.5601	54.118	56.458
0.33		57.7264	54.5824	54.3706	53.8942	51.2746	53.626		59.0544	56.9891	58.2129	53.7773	56.1004
0.32		57.532	54.4122	54.1556	53.666	51.0481	53.4162		58.7926	56.6617	57.8727	53.4755	55.7793
0.31		57.3378	54.2147	53.9131	53.4081	50.7958	53.1787		58.5313	56.3591	57.5893	53.0617	55.44
0.3		57.1439	53.9183	53.6817	53.2047	50.5758	52.9411		58.2707	56.0119	57.2421	52.7015	55.0879
0.29		56.9502	53.7263	53.4281	52.9963	50.3364	52.7188		58.0106	55.6944	56.8878	52.317	54.7358
0.28		56.7569	53.5397	53.1746	52.7731	50.1553	52.5063		57.751	55.2579	56.5901	51.947	54.36
0.27		56.5637	53.3696	52.9652	52.5647	49.9482	52.3076		57.492	54.9405	56.2996	51.5917	54.0353
0.26		56.3709	53.172	52.7723	52.3465	49.7089	52.0964		57.2335	54.5933	56.0162	51.2656	53.7124
0.25		56.1782	52.9909	52.5132	52.1133	49.4953	51.8741		56.9755	54.2758	55.6618	50.9102	53.3713
0.24		55.9858	52.7878	52.2707	51.8454	49.2948	51.6435		56.7179	53.9038	55.2792	50.6085	53.0228
0.23		55.7936	52.5573	52.0723	51.6817	49.023	51.431		56.4608	53.5516	54.8328	50.2677	52.6507
0.22		55.6017	52.3104	51.8408	51.4882	48.7513	51.1976		56.2041	53.1746	54.5351	49.9611	52.3205
0.21		55.4099	52.1183	51.6314	51.27	48.5248	50.9864		55.9478	52.7927	54.273	49.596	51.9757
0.2		55.2183	51.9756	51.4164	51.1013	48.2919	50.7988		55.6919	52.4306	53.9612	49.2261	51.6236
0.19		55.0269	51.6683	51.1574	50.883	48.1561	50.5654		55.4364	52.1131	53.6423	48.8123	51.2697
0.18		54.8357	51.4323	50.9535	50.6548	47.9361	50.3432		55.1812	51.8056	53.2951	48.4959	50.9486
0.17		54.6447	51.2018	50.7937	50.4316	47.7032	50.132		54.9264	51.4583	52.9833	48.1454	50.6093
0.16		54.4539	50.9768	50.5456	50.2431	47.4638	49.9083		54.6719	51.1806	52.6502	47.7901	50.2882
0.15		54.2632	50.7793	50.2921	50.005	47.2244	49.6763		54.4177	50.878	52.2959	47.4835	49.9708
0.14		54.0726	50.5488	50.0551	49.7916	46.9979	49.4498		54.1637	50.5109	51.9416	47.1865	49.6333
0.13		53.8822	50.3732	49.8071	49.5238	46.765	49.2178		53.9101	50.1935	51.644	46.8945	49.3305
0.12		53.692	50.1317	49.5922	49.2956	46.5321	48.9886		53.6566	49.876	51.3393	46.5537	49.0076
0.11		53.5019	49.9067	49.2835	49.0922	46.3056	48.7483		53.4035	49.5288	51.0984	46.2422	48.7011
0.1		53.3119	49.6652	49.0796	48.9037	46.0663	48.5315		53.1505	49.1964	50.7015	45.9112	48.3527
0.09		53.122	49.5006	48.8481	48.6804	45.8657	48.3259		52.8977	48.8938	50.4323	45.5121	48.0225
0.08		52.9322	49.3085	48.556	48.4522	45.5875	48.08		52.6451	48.5317	50.0779	45.1519	47.6631
0.07		52.7426	49.1165	48.3796	48.1943	45.3804	47.8702		52.3927	48.2044	49.8583	44.816	47.3603
0.06		52.553	48.8969	48.1316	47.9561	45.1863	47.6438		52.1405	47.9167	49.5961	44.4558	47.052
0.05		52.3635	48.6994	47.9056	47.723	44.9275	47.4159		51.8883	47.5397	49.256	44.1102	46.6962
0.04		52.1741	48.4744	47.6852	47.5642	44.7334	47.2173		51.6363	47.2073	48.8733	43.8133	46.3642
0.03		51.9848	48.2658	47.4261	47.3708	44.5005	46.995		51.3844	46.9048	48.519	43.4385	46.0212
0.02		51.7956	48.0408	47.1451	47.1624	44.2611	46.7574		51.1326	46.5972	48.2285	43.0831	45.7002
0.01		51.6064	47.8488	46.9246	46.9094	44.0282	46.5324		50.8808	46.2351	47.8812	42.7035	45.3353
0		51.4173	47.6238	46.7537	46.6911	43.7888	46.3198		50.6291	45.9425	47.5198	42.4017	45.0215
-0.01		51.2282	47.4317	46.5719	46.5076	43.5947	46.1323		50.3775	45.5952	47.2222	42.0609	44.6895
-0.02		51.0392	47.1628	46.3404	46.3042	43.3553	45.8975		50.1258	45.3026	46.8537	41.7884	44.3849
-0.03		50.8502	46.9542	46.1089	46.1256	43.0965	45.6807		49.8742	45	46.627	41.472	44.0966
-0.04		50.6612	46.7622	45.927	45.8974	42.8636	45.4724		49.6225	44.6429	46.3365	41.0923	43.7482
-0.05		50.4723	46.5756	45.6955	45.6891	42.6113	45.2542		49.3709	44.251	46.0813	40.8197	43.4362
-0.06		50.2834	46.3945	45.4916	45.3964	42.3654	45.0222		49.1192	43.9087	45.8333	40.4692	43.1151
-0.07		50.0945	46.1695	45.2767	45.1334	42.1519	44.7916		48.8674	43.5863	45.5641	40.1382	42.8032
-0.08		49.9055	45.928	44.9735	44.8854	41.9384	44.5388		48.6156	43.3383	45.231	39.817	42.5058
-0.09		49.7166	45.7359	44.6429	44.6522	41.7378	44.2984		48.3637	42.9911	44.905	39.4811	42.1683
-0.1		49.5277	45.5164	44.4224	44.4637	41.479	44.0789		48.1117	42.6339	44.6074	39.155	41.8381
-0.11		49.3388	45.3024	44.1964	44.2207	41.3043	43.8622		47.8595	42.3313	44.2673	38.8435	41.5225
-0.12		49.1498	45.0554	43.9539	43.9627	41.0455	43.6107		47.6073	42.0139	43.8917	38.5417	41.196
-0.13		48.9608	44.8414	43.728	43.7891	40.8579	43.4107		47.3549	41.756	43.5658	38.2107	40.8932
-0.14		48.7718	44.7042	43.4634	43.5559	40.6315	43.1953		47.1023	41.4385	43.2185	37.8651	40.5575
-0.15		48.5827	44.4463	43.2485	43.3872	40.3468	42.9675		46.8495	41.1161	42.9067	37.5341	40.2346
-0.16		48.3936	44.2542	42.9949	43.1838	40.0362	42.7313		46.5965	40.8482	42.6942	37.1933	39.9537
-0.17		48.2044	44.0731	42.7634	42.916	39.8227	42.5063		46.3434	40.4911	42.4674	36.8672	39.6417
-0.18		48.0152	43.8261	42.5926	42.7026	39.5833	42.2895		46.0899	40.1637	42.2265	36.5265	39.3316
-0.19		47.8259	43.656	42.317	42.5042	39.3892	42.0797		45.8363	39.8115	41.8934	36.2685	39.0196
-0.2		47.6365	43.4146	42.091	42.2959	39.1369	41.8491		45.5823	39.5089	41.5816	35.9862	38.7223
-0.21		47.447	43.1786	41.8541	42.0726	38.9557	41.6282		45.3281	39.1716	41.3194	35.6454	38.403
-0.22		47.2574	42.9865	41.6281	41.899	38.7358	41.4268		45.0736	38.8542	40.9722	35.2998	38.0674
-0.23		47.0678	42.8054	41.4903	41.6609	38.5352	41.2365		44.8188	38.5119	40.6675	35.0078	37.7536
-0.24		46.878	42.5969	41.2643	41.4228	38.2958	41.0086		44.5636	38.1845	40.3841	34.6573	37.4289
-0.25		46.6881	42.3828	41.0163	41.1648	38.0758	40.7724		44.3081	37.872	40.0652	34.3166	37.1041
-0.26		46.4981	42.1688	40.8014	40.9664	37.8235	40.5543		44.0522	37.6141	39.7605	34.0294	36.8232
-0.27		46.308	41.9658	40.5919	40.7927	37.6617	40.3668		43.7959	37.3165	39.4558	33.6984	36.5112
-0.28		46.1178	41.7462	40.377	40.5497	37.3447	40.1209		43.5392	37.0139	39.1156	33.4063	36.2029
-0.29		45.9274	41.5761	40.0904	40.3611	37.1183	39.9041		43.2821	36.6617	38.8605	33.0364	35.8691
-0.3		45.7368	41.2907	39.8865	40.0933	36.9501	39.6694		43.0245	36.3591	38.6125	32.7346	35.5809
-0.31		45.5461	41.1151	39.5833	39.875	36.6848	39.4304		42.7665	36.0516	38.3362	32.4523	35.2908
-0.32		45.3553	40.9011	39.3463	39.6567	36.4325	39.2012		42.508	35.7589	38.0244	32.1554	34.9916
-0.33		45.1643	40.7255	39.1149	39.488	36.1866	38.9983		42.249	35.4315	37.7764	31.7368	34.6505
-0.34		44.9731	40.495	38.8889	39.3343	35.8825	38.7747		41.9894	35.0595	37.4858	31.3912	34.3093
-0.35		44.7817	40.2755	38.6905	39.116	35.7078	38.5704		41.7293	34.7173	37.1599	31.0748	33.981
-0.36		44.5901	40.056	38.4535	38.9324	35.5137	38.362		41.4687	34.4891	36.8339	30.8265	33.7201
-0.37		44.3983	39.9023	38.233	38.6943	35.2614	38.1467		41.2074	34.2063	36.6142	30.5442	33.4537
-0.38		44.2064	39.6773	38.0126	38.4413	35.0155	37.9105		40.9456	33.9236	36.3662	30.1645	33.1436
-0.39		44.0142	39.4743	37.8086	38.2627	34.7826	37.7077		40.6831	33.6607	36.0332	29.8481	32.8426
-0.4		43.8218	39.2438	37.6268	38.0345	34.6209	37.5049		40.42	33.3532	35.6789	29.6096	32.5489
-0.41		43.6291	39.0736	37.4008	37.846	34.3879	37.302		40.1561	33.0258	35.4167	29.2786	32.2369
-0.42		43.4363	38.9035	37.1362	37.6575	34.0839	37.0742		39.8916	32.7133	35.119	28.972	31.9305
-0.43		43.2431	38.695	36.8937	37.3698	33.9092	36.8422		39.6264	32.3909	34.8923	28.602	31.6149
-0.44		43.0498	38.4645	36.6292	37.1664	33.6504	36.6046		39.3604	32.0635	34.6018	28.3197	31.3138
-0.45		42.8561	38.234	36.4198	36.9729	33.4951	36.4059		39.0936	31.7857	34.375	28.0276	31.0439
-0.46		42.6622	38.0474	36.2103	36.7745	33.2233	36.192		38.8261	31.4435	34.0916	27.7599	30.7447
-0.47		42.468	37.773	36.0229	36.586	33.0163	35.978		38.5577	31.1161	33.7302	27.4581	30.4181
-0.48		42.2736	37.6303	35.797	36.3925	32.7381	35.771		38.2885	30.8135	33.3971	27.0833	30.0806
-0.49		42.0788	37.4602	35.5434	36.1891	32.4534	35.546		38.0183	30.4315	33.1137	26.7475	29.7413
-0.5		41.8838	37.2242	35.3285	35.9311	32.2399	35.314		37.7473	30.1835	32.8373	26.4505	29.4677
-0.51		41.6884	37.0761	35.1135	35.7327	31.9423	35.1028		37.4753	29.8909	32.5184	26.1634	29.1703
-0.52		41.4927	36.8346	34.8931	35.5541	31.6705	34.8777		37.2024	29.6032	32.235	25.808	28.8584
-0.53		41.2966	36.6096	34.7498	35.3755	31.4894	34.6957		36.9285	29.3403	31.994	25.5062	28.5865
-0.54		41.1003	36.4011	34.5403	35.1821	31.2177	34.4776		36.6535	29.0327	31.746	25.2482	28.3129
-0.55		40.9036	36.2474	34.2593	34.934	30.9653	34.2442		36.3775	28.7252	31.4697	24.927	28.0082
-0.56		40.7065	35.995	34.0443	34.7654	30.7065	34.0233		36.1003	28.3681	31.1933	24.6447	27.6999
-0.57		40.5091	35.8084	33.7081	34.5818	30.4995	33.7955		35.8221	28.13	30.8957	24.3185	27.4135
-0.58		40.3112	35.6053	33.4656	34.3536	30.3119	33.5788		35.5427	27.8373	30.6122	24.0362	27.1271
-0.59		40.113	35.3913	33.179	34.0808	30.0854	33.3273		35.262	27.4851	30.2863	23.7247	26.7969
-0.6		39.9144	35.1224	32.9751	33.8923	29.7813	33.0897		34.9802	27.1329	30.0028	23.3791	26.4649
-0.61		39.7154	34.9303	32.7436	33.6889	29.5872	32.8841		34.697	26.8353	29.7477	23.0724	26.1748
-0.62		39.516	34.7327	32.4405	33.421	29.4061	32.6438		34.4126	26.5774	29.5068	22.7171	25.8848
-0.63		39.3161	34.5077	32.209	33.2077	29.1796	32.4201		34.1267	26.2004	29.2163	22.4348	25.5655
-0.64		39.1158	34.3541	32.0051	32.9745	28.9661	32.2187		33.8395	25.8036	28.9541	22.1427	25.2426
-0.65		38.9151	34.1565	31.8728	32.7761	28.6749	32.0172		33.5508	25.4911	28.6423	21.8263	24.9289
-0.66		38.7139	33.9096	31.6523	32.5479	28.4679	31.7908		33.2606	25.1984	28.2596	21.5586	24.6224
-0.67		38.5122	33.7285	31.3657	32.3742	28.2997	31.5879		32.9689	24.881	28.0471	21.1741	24.3068
-0.68		38.3101	33.5419	31.1673	32.151	28.0085	31.3657		32.6756	24.504	27.7565	20.7311	23.9273
-0.69		38.1074	33.2894	30.9469	31.9625	27.7368	31.135		32.3807	24.1716	27.3455	20.4439	23.5917
-0.7		37.9042	33.0425	30.6713	31.7889	27.4845	30.9003		32.084	23.879	26.9912	20.147	23.2815
-0.71		37.7006	32.8559	30.4178	31.6103	27.258	30.6905		31.7856	23.5913	26.7149	19.8306	22.986
-0.72		37.4964	32.6748	30.1973	31.4069	27.0445	30.4862		31.4854	23.3681	26.4243	19.485	22.6996
-0.73		37.2916	32.4608	30.0265	31.1638	26.8245	30.2737		31.1833	23.0208	26.148	19.1589	22.3785
-0.74		37.0863	32.2522	29.7343	30.9505	26.624	30.0445		30.8792	22.7183	25.7724	18.7987	22.0355
-0.75		36.8804	32.0766	29.569	30.7471	26.3846	29.85		30.5732	22.381	25.4889	18.5115	21.7309
-0.76		36.6739	31.8955	29.3596	30.5933	26.0999	29.6471		30.2651	22.0982	25.2055	18.161	21.4226
-0.77		36.4669	31.7034	29.106	30.3453	25.9252	29.4276		29.9548	21.7956	24.8937	17.7716	21.0851
-0.78		36.2592	31.4949	28.8911	30.122	25.6793	29.2053		29.6424	21.5129	24.5465	17.5039	20.7914
-0.79		36.0509	31.2918	28.6596	29.9385	25.44	28.9928		29.3276	21.1161	24.2489	17.2362	20.4685
-0.8		35.8419	31.0833	28.4226	29.6805	25.3041	28.7788		29.0104	20.8333	23.93	16.9539	20.1766
-0.81		35.6323	30.8473	28.147	29.4722	25.0647	28.5399		28.6908	20.5258	23.6324	16.6423	19.8701
-0.82		35.4221	30.5455	27.9211	29.2589	24.8383	28.2981		28.3686	20.2083	23.3418	16.3941	19.5855
-0.83		35.2111	30.3095	27.6069	29.0257	24.573	28.037		28.0438	19.8909	23.0442	16.1556	19.3028
-0.84		34.9994	30.0735	27.3865	28.7529	24.2818	27.7827		27.7162	19.6181	22.6757	15.8927	19.009
-0.85		34.7871	29.7991	27.1164	28.5395	23.9907	27.5229		27.3857	19.3204	22.2931	15.5958	18.6898
-0.86		34.574	29.629	26.8739	28.2965	23.7772	27.3048		27.0523	19.0526	21.9742	15.2356	18.3742
-0.87		34.3601	29.415	26.5928	28.0683	23.5507	27.0672		26.7157	18.7401	21.7049	14.9727	18.0914
-0.88		34.1454	29.201	26.3779	27.85	23.3049	26.845		26.376	18.4425	21.4427	14.7196	17.8196
-0.89		33.93	28.9705	26.1078	27.6466	23.0267	26.6018		26.0328	18.1647	21.1168	14.4178	17.5204
-0.9		33.7138	28.7674	25.9039	27.4184	22.8002	26.3865		25.6862	17.8968	20.8262	14.1112	17.2322
-0.91		33.4967	28.6138	25.6669	27.21	22.5285	26.1712		25.3359	17.619	20.4365	13.8775	16.9421
-0.92		33.2788	28.4052	25.4519	26.9918	22.3344	25.9614		24.9818	17.2569	20.0964	13.639	16.632
-0.93		33.06	28.1308	25.1874	26.8231	22.1403	25.7363		24.6238	16.9544	19.7775	13.3664	16.3365
-0.94		32.8403	27.9168	24.9284	26.6445	21.8685	25.5085		24.2615	16.6468	19.3948	13.1182	16.0318
-0.95		32.6197	27.7192	24.6418	26.4114	21.6097	25.2654		23.8949	16.4236	19.0476	12.8115	15.7454
-0.96		32.3982	27.5162	24.4433	26.1683	21.2733	25.0236		23.5237	16.0962	18.6791	12.5243	15.4225
-0.97		32.1757	27.3186	24.2945	26.0194	21.1245	24.8625		23.1476	15.7688	18.2823	12.1885	15.0741
-0.98		31.9523	27.0717	24.0575	25.8111	20.8657	24.6263		22.7666	15.4365	17.9493	11.8721	14.7475
-0.99		31.7278	26.8357	23.793	25.4738	20.6457	24.3582		22.3802	15.1339	17.5383	11.6482	14.4465
-1		31.5023	26.6217	23.5064	25.2902	20.3869	24.1248		21.9881	14.8313	17.2194	11.3951	14.1583

## Sheet: KB_20S_20A_vrms6
z in 2 cm bin [m NHN]	bin_mid [m NHN]	M3C2 mean [m]	S.D [m]	freq. points in z bin	M3C2 median [m]	median distance uncertainty [m]	25 q [m]	75 q [m]	IQR [m]	95 % CI
-1
-0.98	-0.99			0
-0.96	-0.97			0
-0.94	-0.95			0
-0.92	-0.93			0
-0.9	-0.91			0
-0.88	-0.89	0.088663		1	0.088663	0.014616
-0.86	-0.87			0
-0.84	-0.85	0.0692376	0.0433148	19	0.049101	0.016575	0.037695	0.124218	0.086523	0.031245
-0.82	-0.83	0.0561899	0.0321591	35	0.054069	0.01595	0.032284	0.064146	0.031862	0.00847743
-0.8	-0.81	0.0550241	0.0329892	38	0.051157	0.017627	0.034265	0.0722385	0.0379735	0.00969648
-0.78	-0.79	0.0536988	0.0252997	54	0.0545225	0.0171165	0.0389432	0.07039	0.0314468	0.00673603
-0.76	-0.77	0.0473806	0.0241845	58	0.0495425	0.0172415	0.0324365	0.0671198	0.0346833	0.00716854
-0.74	-0.75	0.0485975	0.0298685	76	0.046259	0.017058	0.0286983	0.0661843	0.037486	0.00676842
-0.72	-0.73	0.0461971	0.0301901	100	0.044699	0.0172115	0.0302468	0.0626768	0.03243	0.00510472
-0.7	-0.71	0.0493568	0.0296833	155	0.050196	0.017322	0.025911	0.073836	0.047925	0.00605929
-0.68	-0.69	0.0458248	0.033547	300	0.045445	0.017088	0.0237625	0.0707703	0.0470078	0.00427203
-0.66	-0.67	0.0411765	0.0323925	727	0.042721	0.01716	0.017802	0.064681	0.046879	0.00273676
-0.64	-0.65	0.0428515	0.0315441	1366	0.0427815	0.0169915	0.0202012	0.0649425	0.0447413	0.0019055
-0.62	-0.63	0.0392761	0.0308544	2103	0.039842	0.016889	0.018092	0.061659	0.043567	0.00149542
-0.6	-0.61	0.0376939	0.0282023	3119	0.038164	0.016811	0.019427	0.057423	0.037996	0.00107092
-0.58	-0.59	0.0342254	0.0265563	4192	0.033901	0.0168155	0.0161328	0.053622	0.0374892	0.000911426
-0.56	-0.57	0.0282091	0.0250579	5568	0.0268705	0.016872	0.011631	0.044905	0.033274	0.000701909
-0.54	-0.55	0.024347	0.0233018	7064	0.0229785	0.016783	0.00951775	0.0384487	0.028931	0.00054183
-0.52	-0.53	0.0201435	0.0208426	9676	0.019134	0.0167	0.00740925	0.0321195	0.0247102	0.000395416
-0.5	-0.51	0.0177174	0.0195937	12245	0.016838	0.016624	0.006061	0.0284065	0.0223455	0.00031786
-0.48	-0.49	0.0159593	0.0177796	14625	0.01507	0.016487	0.005097	0.025761	0.020664	0.000268962
-0.46	-0.47	0.0140642	0.0170264	17165	0.013289	0.01634	0.003272	0.0239495	0.0206775	0.000248428
-0.44	-0.45	0.0133037	0.0167082	18470	0.012604	0.016214	0.00295575	0.0224403	0.0194845	0.000225674
-0.42	-0.43	0.0127249	0.0160285	17849	0.011957	0.016038	0.002792	0.021918	0.019126	0.000225342
-0.4	-0.41	0.0124604	0.0145744	20414	0.011826	0.015788	0.00310575	0.0209875	0.0178817	0.000197002
-0.38	-0.39	0.011065	0.013737	27311	0.010397	0.01568	0.002288	0.019369	0.017081	0.000162693
-0.36	-0.37	0.00888669	0.013677	24141	0.00852	0.015863	-3.5e-05	0.017316	0.017351	0.000175781
-0.34	-0.35	0.00689725	0.0139958	22242	0.006578	0.01591	-0.00228525	0.0154833	0.0177685	0.000187538
-0.32	-0.33	0.00503286	0.0138769	19699	0.004772	0.015889	-0.003821	0.013545	0.017366	0.000194761
-0.3	-0.31	0.00310922	0.0136002	15362	0.0030955	0.01587	-0.0055035	0.0118172	0.0173207	0.000219972
-0.28	-0.29	0.00118678	0.0137432	9116	0.00147	0.015838	-0.0075025	0.0100405	0.017543	0.000289219
-0.26	-0.27	-0.000777666	0.0143284	4080	-0.000665	0.015865	-0.00954525	0.0086985	0.0182437	0.000449582
-0.24	-0.25	-0.0021093	0.0148802	1308	-0.0015875	0.0160015	-0.0113743	0.00788275	0.019257	0.000838127
-0.22	-0.23	-0.00336664	0.0160924	263	-0.001441	0.016303	-0.012238	0.007041	0.019279	0.00187125
-0.2	-0.21	-0.00403862	0.0152121	21	-0.009212	0.016399	-0.015885	0.009237	0.025122	0.00862918
-0.18	-0.19	-0.0119285	0.0204595	2	-0.0119285	0.0169755
-0.16	-0.17			0
-0.14	-0.15			0
-0.12	-0.13			0
-0.1	-0.11			0
-0.08	-0.09			0
-0.06	-0.07			0
-0.04	-0.05			0
-0.02	-0.03			0
0	-0.01			0

## Sheet: KB_20A_21S_vrms10
z in 2 cm bin [m NHN]	bin_mid [m NHN]	M3C2 mean [m]	S.D [m]	freq. points in z bin	M3C2 median [m]	median distance uncertainty [m]	25 q [m]	75 q [m]	IQR [m]	95 % CI
-1
-0.98	-0.99			0
-0.96	-0.97			0
-0.94	-0.95			0
-0.92	-0.93			0
-0.9	-0.91	0.051563		1	0.051563	0.022305
-0.88	-0.89	0.058141		1	0.058141	0.029901
-0.86	-0.87	0.032491	0.01376	2	0.032491	0.0242245
-0.84	-0.85	0.0494175	0.0156785	2	0.0494175	0.022921
-0.82	-0.83	0.0564564	0.0303717	7	0.066597	0.024564	0.022824	0.079677	0.056853	0.0338244
-0.8	-0.81	0.0325588	0.0289261	9	0.029414	0.023586	0.0065545	0.056408	0.0498535	0.0261577
-0.78	-0.79	0.0267443	0.0275732	15	0.017938	0.02352	0.009106	0.039953	0.030847	0.012537
-0.76	-0.77	0.027325	0.0280579	26	0.022275	0.0239985	0.0104388	0.0431798	0.032741	0.0101072
-0.74	-0.75	0.0457148	0.0406184	49	0.04828	0.023649	0.006571	0.0798785	0.0733075	0.0164845
-0.72	-0.73	0.051786	0.0459168	81	0.052371	0.02373	0.0156835	0.0782875	0.062604	0.0109493
-0.7	-0.71	0.0441178	0.0375646	116	0.0454985	0.024045	0.015717	0.0696053	0.0538883	0.00787572
-0.68	-0.69	0.0377202	0.034968	153	0.034414	0.0238	0.0151775	0.0582875	0.04311	0.00548602
-0.66	-0.67	0.0328133	0.0370723	218	0.0267535	0.0241515	0.0107237	0.0511967	0.040473	0.00431482
-0.64	-0.65	0.0320103	0.0313836	328	0.0279435	0.024134	0.010778	0.0475495	0.0367715	0.00319595
-0.62	-0.63	0.0287035	0.0304896	545	0.023311	0.024144	0.00956	0.0414125	0.0318525	0.00214768
-0.6	-0.61	0.0255396	0.0269264	855	0.023164	0.024059	0.010329	0.037241	0.026912	0.00144873
-0.58	-0.59	0.0230418	0.0235309	1382	0.0210075	0.023958	0.0103105	0.0325682	0.0222577	0.000942437
-0.56	-0.57	0.0202972	0.0209878	2102	0.018835	0.023778	0.00813475	0.0307893	0.0226545	0.000777792
-0.54	-0.55	0.0188021	0.0188312	3276	0.0174205	0.0235915	0.00727025	0.028237	0.0209667	0.000576613
-0.52	-0.53	0.0177733	0.0172429	5649	0.016863	0.023349	0.007055	0.02736	0.020305	0.000425248
-0.5	-0.51	0.0160358	0.0155848	9803	0.015087	0.023106	0.006438	0.024608	0.01817	0.000288869
-0.48	-0.49	0.0133398	0.0144348	13989	0.012718	0.022984	0.0042425	0.0214545	0.017212	0.000229067
-0.46	-0.47	0.0113175	0.013397	17072	0.010786	0.022913	0.003063	0.0192613	0.0161983	0.000195142
-0.44	-0.45	0.00979449	0.0132167	17926	0.0092585	0.022855	0.0017135	0.0172223	0.0155088	0.000182331
-0.42	-0.43	0.0090156	0.0130509	17207	0.0085	0.022797	0.001114	0.016246	0.015132	0.00018158
-0.4	-0.41	0.0105706	0.013066	19621	0.01042	0.022665	0.002264	0.018465	0.016201	0.000182057
-0.38	-0.39	0.0114784	0.0120258	28462	0.0116495	0.022563	0.004305	0.0183792	0.0140742	0.000131316
-0.36	-0.37	0.00896973	0.0114394	30806	0.00872	0.022501	0.00206175	0.0154925	0.0134308	0.00012045
-0.34	-0.35	0.00688118	0.0116015	29175	0.006524	0.022515	-0.000278	0.013647	0.013925	0.000128326
-0.32	-0.33	0.00527685	0.0113133	25531	0.00507	0.022539	-0.00148	0.011789	0.013269	0.000130716
-0.3	-0.31	0.00350756	0.0108058	21100	0.003359	0.022513	-0.003056	0.00989425	0.0129502	0.000140334
-0.28	-0.29	0.002028	0.01074	12743	0.001981	0.022477	-0.004237	0.008362	0.012599	0.000175681
-0.26	-0.27	0.000851022	0.0109472	5491	0.001154	0.022493	-0.005514	0.007539	0.013053	0.000277274
-0.24	-0.25	-0.00165391	0.0121364	1677	-0.000654	0.022528	-0.007907	0.005708	0.013615	0.000523331
-0.22	-0.23	-0.00476176	0.0157702	289	-0.002643	0.022672	-0.0118205	0.0057	0.0175205	0.00162227
-0.2	-0.21	-0.0144449	0.0223477	22	-0.008924	0.0233975	-0.0189145	-0.00108575	0.0178288	0.00598322
-0.18	-0.19	-0.015374		1	-0.015374	0.025544
-0.16	-0.17			0
-0.14	-0.15			0
-0.12	-0.13			0
-0.1	-0.11			0
-0.08	-0.09			0
-0.06	-0.07			0
-0.04	-0.05			0
-0.02	-0.03			0
0	-0.01			0

## Sheet: KB_21S_21A_vrms5
z in 2 cm bin [m NHN]	bin_mid [m NHN]	M3C2 mean [m]	S.D [m]	freq. points in z bin	M3C2 median [m]	median distance uncertainty [m]	25 q [m]	75 q [m]	IQR [m]	95 % CI
-1
-0.98	-0.99			0
-0.96	-0.97			0
-0.94	-0.95			0
-0.92	-0.93			0
-0.9	-0.91			0
-0.88	-0.89			0
-0.86	-0.87			0
-0.84	-0.85			0
-0.82	-0.83	-0.0061595	0.00490326	4	-0.007985	0.0143135	-0.0101585	-0.000335	0.0098235	0.00773146
-0.8	-0.81	-0.019224	0.035173	3	-0.01199	0.015991	-0.065461	0.019779	0.08524	0.0774654
-0.78	-0.79	0.0193371	0.0200458	8	0.0132325	0.015055	0.003045	0.0316265	0.0285815	0.0159062
-0.76	-0.77	0.00916783	0.0258103	12	0.012027	0.0138565	-0.0174123	0.027753	0.0451653	0.0205229
-0.74	-0.75	0.00913442	0.0381103	19	0.010333	0.013896	-0.014191	0.023007	0.037198	0.0134328
-0.72	-0.73	0.00361256	0.025794	32	0.005943	0.0139555	-0.004835	0.0197883	0.0246232	0.00685166
-0.7	-0.71	0.0092493	0.0301404	37	0.00772	0.014008	-0.0046535	0.016175	0.0208285	0.00538992
-0.68	-0.69	-0.0045377	0.0210464	47	-0.003534	0.015049	-0.018999	0.010237	0.029236	0.00671265
-0.66	-0.67	0.00286703	0.0302751	119	0.001555	0.014714	-0.014627	0.019461	0.034088	0.00491873
-0.64	-0.65	0.0068761	0.0327074	167	0.004304	0.014609	-0.007857	0.024975	0.032832	0.00399912
-0.62	-0.63	0.00946417	0.0328475	263	0.009399	0.015175	-0.009594	0.026148	0.035742	0.00346917
-0.6	-0.61	0.0134051	0.028338	402	0.013954	0.0149625	-0.000321	0.029561	0.029882	0.00234597
-0.58	-0.59	0.0153794	0.0237495	698	0.014224	0.014842	0.002213	0.0294032	0.0271902	0.00161998
-0.56	-0.57	0.0179644	0.0218324	1259	0.016401	0.014705	0.004524	0.031145	0.026621	0.00118096
-0.54	-0.55	0.0179353	0.0200974	2099	0.017481	0.014593	0.005819	0.030454	0.024635	0.000846392
-0.52	-0.53	0.0190489	0.0189186	3146	0.018634	0.0143155	0.0075735	0.0307725	0.023199	0.000651051
-0.5	-0.51	0.0197681	0.0183676	5497	0.01948	0.014227	0.008325	0.0309745	0.0226495	0.000480863
-0.48	-0.49	0.0196217	0.017685	8454	0.0192875	0.014156	0.0078625	0.030986	0.0231235	0.000395865
-0.46	-0.47	0.0197686	0.0168373	13704	0.019509	0.0138995	0.008528	0.0305455	0.0220175	0.000296053
-0.44	-0.45	0.0184076	0.0158641	16334	0.018117	0.013725	0.007948	0.028365	0.020417	0.000251461
-0.42	-0.43	0.0177633	0.0150823	17564	0.017424	0.0136	0.00805675	0.0272338	0.019177	0.000227769
-0.4	-0.41	0.0173745	0.0150356	17177	0.016879	0.01343	0.007798	0.0262295	0.0184315	0.000221367
-0.38	-0.39	0.0191093	0.014711	21678	0.0182885	0.013175	0.00938275	0.027912	0.0185292	0.000198095
-0.36	-0.37	0.0215314	0.0139215	31673	0.02072	0.013135	0.0126845	0.029639	0.0169545	0.000149957
-0.34	-0.35	0.0220511	0.0147369	30685	0.021334	0.013206	0.012394	0.0308735	0.0184795	0.000166055
-0.32	-0.33	0.022609	0.0152881	32957	0.02225	0.013102	0.012522	0.032162	0.01964	0.000170291
-0.3	-0.31	0.0193848	0.0148286	26241	0.019315	0.013103	0.009623	0.029117	0.019494	0.000189424
-0.28	-0.29	0.0169453	0.0143842	15567	0.017037	0.013177	0.007787	0.026184	0.018397	0.000232097
-0.26	-0.27	0.0145952	0.0138312	5905	0.014917	0.013288	0.006183	0.023524	0.017341	0.000355213
-0.24	-0.25	0.0137413	0.0134528	1653	0.014535	0.013462	0.0053345	0.022589	0.0172545	0.000668023
-0.22	-0.23	0.0115827	0.0146214	251	0.012731	0.013421	0.00356	0.02103	0.01747	0.00173573
-0.2	-0.21	0.00973173	0.0195507	26	0.00784	0.01365	0.00036875	0.025923	0.0255543	0.00788863
-0.18	-0.19			0
-0.16	-0.17			0
-0.14	-0.15			0
-0.12	-0.13			0
-0.1	-0.11			0
-0.08	-0.09			0
-0.06	-0.07			0
-0.04	-0.05			0
-0.02	-0.03			0
0	-0.01			0

## Sheet: KB_21A_22S_vrms7
z in 2 cm bin [m NHN]	bin_mid [m NHN]	M3C2 mean [m]	S.D [m]	freq. points in z bin	M3C2 median [m]	median distance uncertainty [m]	25 q [m]	75 q [m]	IQR [m]	95 % CI
-1
-0.98	-0.99			0
-0.96	-0.97			0
-0.94	-0.95			0
-0.92	-0.93	0.0278217	0.00227457	3	0.02896	0.016645	0.024647	0.029858	0.005211	0.00473572
-0.9	-0.91	0.023383	0.0256505	14	0.022218	0.016861	-0.0002045	0.042913	0.0431175	0.0181391
-0.88	-0.89	0.0140181	0.0213342	20	0.007463	0.0167515	-0.00251225	0.0264145	0.0289268	0.0101815
-0.86	-0.87	0.00929472	0.0213157	29	0.013449	0.017248	-0.0071535	0.026199	0.0333525	0.00974888
-0.84	-0.85	0.0101611	0.0333632	36	0.0062705	0.017309	-0.007944	0.028345	0.036289	0.00952026
-0.82	-0.83	0.0066355	0.0219402	34	0.0052305	0.0177185	-0.003901	0.021416	0.025317	0.00683436
-0.8	-0.81	0.00533094	0.0248903	62	0.0041255	0.0178475	-0.0070805	0.017223	0.0243035	0.00485845
-0.78	-0.79	0.00590837	0.0254996	81	0.003484	0.018471	-0.0084285	0.019127	0.0275555	0.00481938
-0.76	-0.77	0.00308325	0.0306803	114	0.0009295	0.018061	-0.0117935	0.017597	0.0293905	0.00433291
-0.74	-0.75	0.00637969	0.0317056	173	0.004185	0.018185	-0.013576	0.0217025	0.0352785	0.00422194
-0.72	-0.73	0.00464416	0.0347777	214	7.95e-05	0.0178235	-0.0161665	0.021757	0.0379235	0.00408063
-0.7	-0.71	0.00427105	0.0376809	282	0.00089	0.0178035	-0.0183425	0.0193673	0.0377098	0.00353471
-0.68	-0.69	-0.00418078	0.0390188	279	-0.004175	0.017963	-0.021688	0.014091	0.035779	0.00337172
-0.66	-0.67	0.000486035	0.0365648	340	0.000311	0.018381	-0.0157443	0.0185435	0.0342878	0.00292701
-0.64	-0.65	0.00118476	0.0347638	475	-0.001391	0.018253	-0.014848	0.017617	0.032465	0.00234474
-0.62	-0.63	-0.000927286	0.0323179	653	-0.000971	0.018615	-0.015616	0.0134755	0.0290915	0.00179199
-0.6	-0.61	-0.00137871	0.0327355	1185	-0.001313	0.018593	-0.0156985	0.0127555	0.028454	0.0013011
-0.58	-0.59	-0.00303729	0.0240862	2339	-0.003345	0.018363	-0.015318	0.008642	0.02396	0.000779824
-0.56	-0.57	-0.000828526	0.0232272	4402	-0.000462	0.018167	-0.0122715	0.01068	0.0229515	0.000544517
-0.54	-0.55	0.00195008	0.0209405	7484	0.002124	0.01788	-0.008467	0.01265	0.021117	0.000384229
-0.52	-0.53	0.00330616	0.019874	11683	0.003561	0.017726	-0.006488	0.013299	0.019787	0.000288156
-0.5	-0.51	0.00482645	0.0181946	16592	0.004739	0.0176445	-0.00409	0.0138377	0.0179277	0.000219079
-0.48	-0.49	0.00510694	0.0170216	20016	0.004942	0.0176215	-0.0034	0.0137272	0.0171273	0.000190557
-0.46	-0.47	0.00600311	0.0160652	23991	0.005908	0.017634	-0.00223	0.014778	0.017008	0.000172844
-0.44	-0.45	0.0066139	0.0150283	27611	0.006662	0.017605	-0.001399	0.015106	0.016505	0.000156351
-0.42	-0.43	0.0065584	0.0142884	30587	0.00674	0.017562	-0.000918	0.01459	0.015508	0.000139577
-0.4	-0.41	0.00672678	0.013755	29649	0.006735	0.017442	-0.000736	0.0145505	0.0152865	0.000139742
-0.38	-0.39	0.00747587	0.0137637	27340	0.0072965	0.017364	-0.00017075	0.0151335	0.0153043	0.000145693
-0.36	-0.37	0.0088044	0.0131002	30717	0.008184	0.017274	0.001115	0.016087	0.014972	0.000134467
-0.34	-0.35	0.00841237	0.0123223	42796	0.0073785	0.017191	0.000716	0.0151655	0.0144495	0.000109945
-0.32	-0.33	0.00783235	0.0123279	47870	0.007051	0.017165	0.00011175	0.0147815	0.0146697	0.00010554
-0.3	-0.31	0.00599672	0.0125053	48380	0.005641	0.017078	-0.00182075	0.0135605	0.0153812	0.000110074
-0.28	-0.29	0.00288906	0.0129912	38003	0.003161	0.017034	-0.00494	0.011005	0.015945	0.000128748
-0.26	-0.27	-0.000176516	0.0135539	23703	0.000578	0.017012	-0.00841	0.008627	0.017037	0.000174187
-0.24	-0.25	-0.002728	0.0145558	9838	-0.0018105	0.017121	-0.0113777	0.00677125	0.018149	0.000288021
-0.22	-0.23	-0.00435186	0.0143485	2447	-0.003392	0.017224	-0.01276	0.005241	0.018001	0.000572802
-0.2	-0.21	-0.00515232	0.0169977	356	-0.003517	0.017496	-0.0133463	0.004541	0.0178873	0.00149226
-0.18	-0.19	-0.0137568	0.0162049	33	-0.014737	0.01742	-0.021819	-0.0045865	0.0172325	0.0047219
-0.16	-0.17			0
-0.14	-0.15			0
-0.12	-0.13			0
-0.1	-0.11			0
-0.08	-0.09			0
-0.06	-0.07			0
-0.04	-0.05			0
-0.02	-0.03			0
0	-0.01			0

## Sheet: KB_20S_22S_vrms8
z in 2 cm bin [m NHN]	bin_mid [m NHN]	M3C2 mean [m]	S.D [m]	freq. points in z bin	M3C2 median [m]	median distance uncertainty [m]	25 q [m]	75 q [m]	IQR [m]	95 % CI	yearly growth (mm d-1)
-1
-0.98	-0.99			0
-0.96	-0.97			0
-0.94	-0.95			0
-0.92	-0.93			0
-0.9	-0.91			0
-0.88	-0.89	0.089301		1	0.089301	0.018563					43.5178
-0.86	-0.87	0.0803322	0.0232253	4	0.0737555	0.0190685	0.0587248	0.108517	0.0497917	0.039188	35.9423
-0.84	-0.85	0.0651096	0.0270489	42	0.061725	0.01885	0.0487075	0.0839763	0.0352688	0.00856625	30.0796
-0.82	-0.83	0.0571017	0.0289558	62	0.058832	0.0190115	0.040454	0.0756668	0.0352128	0.0070393	28.6698
-0.8	-0.81	0.045807	0.0270285	66	0.0490195	0.0197415	0.0245227	0.0659275	0.0414048	0.00802238	23.888
-0.78	-0.79	0.0418547	0.0286443	91	0.042012	0.019551	0.016927	0.06314	0.046213	0.00762551	20.4731
-0.76	-0.77	0.0425075	0.0304746	101	0.043806	0.019478	0.016931	0.0638715	0.0469405	0.00735211	21.3474
-0.74	-0.75	0.0314126	0.0341093	120	0.0307285	0.0197305	0.00508675	0.055092	0.0500053	0.00718539	14.9745
-0.72	-0.73	0.044417	0.0325934	151	0.043098	0.01956	0.027462	0.063982	0.03652	0.00467808	21.0024
-0.7	-0.71	0.0508842	0.0379991	259	0.051708	0.0198	0.025262	0.078396	0.053134	0.00519694	25.1982
-0.68	-0.69	0.0540656	0.0375934	507	0.054051	0.01998	0.027711	0.080895	0.053184	0.00371794	26.3399
-0.66	-0.67	0.0571337	0.0379513	1222	0.058228	0.0199235	0.0307818	0.0857303	0.0549485	0.00247426	28.3755
-0.64	-0.65	0.0609255	0.0381554	2366	0.06464	0.0198585	0.0361703	0.089266	0.0530957	0.00171822	31.5001
-0.62	-0.63	0.0606446	0.0346294	3664	0.064716	0.019827	0.038408	0.0853203	0.0469123	0.00121993	31.5372
-0.6	-0.61	0.0599913	0.0324726	5533	0.062972	0.019623	0.0397485	0.0833425	0.043594	0.000922511	30.6873
-0.58	-0.59	0.0575041	0.0304433	7022	0.060369	0.019734	0.0386298	0.0794447	0.040815	0.000766681	29.4188
-0.56	-0.57	0.0529108	0.0295054	8400	0.054592	0.0199635	0.0346952	0.0735282	0.038833	0.00066694	26.6036
-0.54	-0.55	0.0498283	0.0279318	9867	0.051065	0.020132	0.032084	0.068758	0.036674	0.000581154	24.8848
-0.52	-0.53	0.0465189	0.0272021	12066	0.047205	0.0202145	0.0296758	0.0640208	0.034345	0.000492161	23.0038
-0.5	-0.51	0.0448572	0.0271148	14476	0.0457795	0.0203415	0.0281092	0.062606	0.0344967	0.000451314	22.3091
-0.48	-0.49	0.044391	0.0255498	17128	0.044872	0.0202465	0.0283333	0.0608083	0.032475	0.00039059	21.8669
-0.46	-0.47	0.0430923	0.0241929	19867	0.042922	0.020079	0.028028	0.058279	0.030251	0.00033783	20.9166
-0.44	-0.45	0.0421308	0.0235813	20961	0.041869	0.019949	0.027057	0.057243	0.030186	0.00032819	20.4035
-0.42	-0.43	0.042257	0.0229199	20261	0.042089	0.019783	0.027256	0.057382	0.030126	0.000333147	20.5107
-0.4	-0.41	0.0443711	0.0210317	23021	0.045265	0.019546	0.031192	0.0582455	0.0270535	0.000280664	22.0584
-0.38	-0.39	0.0451017	0.018949	30571	0.045718	0.019443	0.033738	0.057468	0.02373	0.000213633	22.2791
-0.36	-0.37	0.040982	0.0179513	27756	0.0412875	0.019617	0.029419	0.0526898	0.0232707	0.000219866	20.1201
-0.34	-0.35	0.0377084	0.0175844	29011	0.037721	0.019595	0.026047	0.049129	0.023082	0.000213313	18.3821
-0.32	-0.33	0.0336069	0.0170229	26938	0.0335695	0.019534	0.0223202	0.045033	0.0227128	0.000217827	16.359
-0.3	-0.31	0.0284765	0.0161031	20825	0.028496	0.019531	0.0177285	0.0391105	0.021382	0.000233228	13.8866
-0.28	-0.29	0.0239046	0.0160559	11476	0.023987	0.0195545	0.013341	0.0342575	0.0209165	0.00030734	11.6893
-0.26	-0.27	0.0195773	0.0158242	4700	0.0196	0.019655	0.00908675	0.029704	0.0206173	0.000473377	9.5514
-0.24	-0.25	0.0154928	0.0158346	1399	0.015817	0.01975	0.005118	0.025773	0.020655	0.000869244	7.70788
-0.22	-0.23	0.0104942	0.0167687	243	0.010304	0.020076	-0.000359	0.021103	0.021462	0.00216717	5.02131
-0.2	-0.21	0.0118717	0.0130342	19	0.006854	0.020179	0.003541	0.023377	0.019836	0.00716312	3.34007
-0.18	-0.19	0.013857		1	0.013857	0.020523					6.75274
-0.16	-0.17			0
-0.14	-0.15			0
-0.12	-0.13			0
-0.1	-0.11			0
-0.08	-0.09			0
-0.06	-0.07			0
-0.04	-0.05			0
-0.02	-0.03			0
0	-0.01			0

## Sheet: NL_20A_21S_vrms4
z in 2 cm bin [m NHN]	bin_mid [m NHN]	M3C2 mean [m]	S.D [m]	freq. points in z bin	M3C2 median [m]	median distance uncertainty [m]	25 q [m]	75 q [m]	IQR [m]	95 % CI
-1
-0.98	-0.99			0
-0.96	-0.97			0
-0.94	-0.95			0
-0.92	-0.93			0
-0.9	-0.91			0
-0.88	-0.89			0
-0.86	-0.87			0
-0.84	-0.85			0
-0.82	-0.83			0
-0.8	-0.81	0.01552	0.0277229	21	0.008392	0.011469	-0.009508	0.028072	0.03758	0.0129084
-0.78	-0.79	0.0240259	0.0292973	107	0.025301	0.010522	-0.002662	0.04885	0.051512	0.00783866
-0.76	-0.77	0.0132704	0.0259961	188	0.012662	0.0103645	-0.00454625	0.0330285	0.0375748	0.00431362
-0.74	-0.75	0.00344868	0.0212637	505	0.003132	0.010263	-0.01129	0.0173805	0.0286705	0.00200824
-0.72	-0.73	0.00154077	0.0210874	1059	0.000527	0.010263	-0.01087	0.014434	0.025304	0.00122396
-0.7	-0.71	-0.00164321	0.0215534	1442	-0.001977	0.0104775	-0.01398	0.00982025	0.0238003	0.000986561
-0.68	-0.69	0.00010406	0.0244167	1755	-0.000511	0.010604	-0.011699	0.010355	0.022054	0.000828655
-0.66	-0.67	0.00219422	0.0249766	1859	0.001413	0.010842	-0.009567	0.01442	0.023987	0.000875712
-0.64	-0.65	0.00317642	0.0246952	2152	0.002996	0.0109315	-0.00751	0.01398	0.02149	0.00072919
-0.62	-0.63	0.00594423	0.0260761	2471	0.004487	0.011041	-0.006422	0.016094	0.022516	0.000712984
-0.6	-0.61	0.00880522	0.0299303	3104	0.0071695	0.011248	-0.00494975	0.0199925	0.0249422	0.000704693
-0.58	-0.59	0.0101609	0.0237508	4561	0.010557	0.011349	-0.001136	0.0207295	0.0218655	0.000509629
-0.56	-0.57	0.0104119	0.0205991	8220	0.010741	0.010906	0.0029645	0.017712	0.0147475	0.00025604
-0.54	-0.55	0.00935974	0.0187851	14850	0.008606	0.010758	0.001285	0.0158702	0.0145852	0.000188398
-0.52	-0.53	0.00732666	0.0212621	16932	0.0054105	0.010722	-0.0035385	0.015342	0.0188805	0.000228394
-0.5	-0.51	0.00841712	0.0225665	20092	0.0060845	0.010625	-0.004492	0.0184215	0.0229135	0.000254451
-0.48	-0.49	0.0107107	0.0225528	22907	0.00855	0.010566	-0.002707	0.02156	0.024267	0.000252381
-0.46	-0.47	0.0122958	0.0207329	26588	0.011324	0.010528	0.00015625	0.0225145	0.0223582	0.000215834
-0.44	-0.45	0.0121308	0.0192526	29099	0.010917	0.010475	0.000982	0.021934	0.020952	0.000193336
-0.42	-0.43	0.0124553	0.0175466	32903	0.011676	0.010435	0.001969	0.02184	0.019871	0.000172436
-0.4	-0.41	0.0124781	0.0167971	35868	0.0117025	0.010411	0.002443	0.021616	0.019173	0.000159354
-0.38	-0.39	0.0114851	0.0158954	38673	0.011029	0.010376	0.002049	0.020153	0.018104	0.000144909
-0.36	-0.37	0.0104056	0.0153824	40747	0.010041	0.010391	0.00147	0.018732	0.017262	0.000134607
-0.34	-0.35	0.00930214	0.015476	40043	0.009384	0.010438	0.000759	0.017875	0.017116	0.000134637
-0.32	-0.33	0.00864483	0.0154304	36632	0.0089525	0.010484	0.00031575	0.017072	0.0167563	0.000137807
-0.3	-0.31	0.0086929	0.014811	32485	0.008961	0.010546	0.000981	0.016708	0.015727	0.00013735
-0.28	-0.29	0.00872114	0.0142624	28381	0.008928	0.010607	0.001338	0.016281	0.014943	0.00013962
-0.26	-0.27	0.00860434	0.0137785	23818	0.0087	0.010688	0.00137075	0.0158632	0.0144925	0.000147814
-0.24	-0.25	0.00858242	0.0130613	19283	0.008619	0.010741	0.001856	0.015393	0.013537	0.000153448
-0.22	-0.23	0.00898781	0.0131551	14623	0.008854	0.010797	0.002322	0.015591	0.013269	0.000172721
-0.2	-0.21	0.00980875	0.0131361	10008	0.00988	0.0107915	0.0034745	0.0163185	0.012844	0.000202093
-0.18	-0.19	0.0109152	0.0125895	5770	0.011121	0.010793	0.00452875	0.017346	0.0128173	0.000265602
-0.16	-0.17	0.0111681	0.0123334	2871	0.01123	0.010646	0.005155	0.017941	0.012786	0.000375615
-0.14	-0.15	0.00962435	0.0123228	1268	0.010376	0.0105475	0.0031125	0.01649	0.0133775	0.000591344
-0.12	-0.13	0.00811255	0.0129267	440	0.0088075	0.010552	0.001236	0.0154588	0.0142227	0.00106729
-0.1	-0.11	0.00269503	0.0147739	75	0.003757	0.010508	-0.005473	0.012708	0.018181	0.00330455
-0.08	-0.09	-0.0052126	0.0132536	5	0.002359	0.010971	-0.021134	0.006923	0.028057	0.0197507
-0.06	-0.07			0
-0.04	-0.05			0
-0.02	-0.03			0
0	-0.01			0

## Sheet: NL_21S_21A_vrms5
z in 2 cm bin [m NHN]	bin_mid [m NHN]	M3C2 mean [m]	S.D [m]	freq. points in z bin	M3C2 median [m]	median distance uncertainty [m]	25 q [m]	75 q [m]	IQR [m]	95 % CI
-1
-0.98	-0.99			0
-0.96	-0.97			0
-0.94	-0.95			0
-0.92	-0.93			0
-0.9	-0.91			0
-0.88	-0.89			0
-0.86	-0.87			0
-0.84	-0.85	0.0377243	0.0259184	6	0.032622	0.0155765	0.0160892	0.0515147	0.0354255	0.0227649
-0.82	-0.83	0.0369621	0.0499359	23	0.020059	0.015122	0.010939	0.035767	0.024828	0.00814897
-0.8	-0.81	0.0262384	0.0298473	85	0.017381	0.014811	0.011908	0.028455	0.016547	0.00282511
-0.78	-0.79	0.0188296	0.0294496	162	0.0149415	0.0146015	0.00389975	0.0260093	0.0221095	0.0027343
-0.76	-0.77	0.0156673	0.0194269	258	0.013756	0.0141225	0.0046365	0.0231252	0.0184887	0.00181185
-0.74	-0.75	0.0155404	0.0208032	495	0.013414	0.013695	0.005319	0.024331	0.019012	0.00134509
-0.72	-0.73	0.0171477	0.0211305	804	0.014965	0.013384	0.00430825	0.0284583	0.02415	0.00134065
-0.7	-0.71	0.0161185	0.0237604	994	0.015801	0.013291	0.00293225	0.0267882	0.023856	0.00119105
-0.68	-0.69	0.0163029	0.0248393	1166	0.0145735	0.0134425	0.00368325	0.0258727	0.0221895	0.00102288
-0.66	-0.67	0.0165814	0.0271273	1363	0.014356	0.013158	0.003838	0.025759	0.021921	0.000934625
-0.64	-0.65	0.015385	0.0248354	1602	0.0139465	0.0132755	0.00249475	0.0262708	0.023776	0.000935045
-0.62	-0.63	0.0154789	0.0241323	1946	0.014214	0.0133625	0.00374375	0.024765	0.0210213	0.000750088
-0.6	-0.61	0.0170938	0.0267312	2105	0.014759	0.013627	0.0038845	0.0262205	0.022336	0.00076631
-0.58	-0.59	0.0186016	0.0240316	2452	0.0170315	0.013631	0.00484725	0.0294062	0.024559	0.000780685
-0.56	-0.57	0.0193862	0.0205005	3531	0.019958	0.013606	0.007429	0.031011	0.023582	0.000624679
-0.54	-0.55	0.0242	0.0182219	7140	0.025806	0.013226	0.0145783	0.0341503	0.019572	0.000364595
-0.52	-0.53	0.0212183	0.0179149	9078	0.020707	0.0132175	0.0113362	0.0301322	0.018796	0.000310524
-0.5	-0.51	0.0194606	0.0188109	9499	0.018038	0.013399	0.008455	0.028734	0.020279	0.000327516
-0.48	-0.49	0.0176308	0.0185326	10032	0.0163395	0.0134495	0.00632725	0.0272802	0.020953	0.000329289
-0.46	-0.47	0.0156925	0.016887	11353	0.014448	0.013313	0.005364	0.024662	0.019298	0.00028509
-0.44	-0.45	0.0140306	0.0161221	15444	0.012681	0.013165	0.0042045	0.0225185	0.018314	0.000231968
-0.42	-0.43	0.0119297	0.0158768	16964	0.010915	0.013124	0.001991	0.0208555	0.0188645	0.000227985
-0.4	-0.41	0.0103804	0.0159644	21148	0.0095385	0.012983	0.000298	0.019522	0.019224	0.000208082
-0.38	-0.39	0.010657	0.015819	23168	0.0098765	0.012853	0.000886	0.0197585	0.0188725	0.000195169
-0.36	-0.37	0.0109016	0.0161284	24998	0.010169	0.012808	0.000926	0.0202505	0.0193245	0.000192389
-0.34	-0.35	0.0106248	0.0161044	24519	0.010021	0.012809	0.000863	0.019966	0.019103	0.000192033
-0.32	-0.33	0.00990263	0.0159818	23659	0.009269	0.012845	0.000337	0.018978	0.018641	0.000190764
-0.3	-0.31	0.00931283	0.0160604	22078	0.0086815	0.012851	-0.000304	0.0184185	0.0187225	0.000198339
-0.28	-0.29	0.0086813	0.015898	19639	0.008316	0.012907	-0.000922	0.0179	0.018822	0.000211413
-0.26	-0.27	0.00796029	0.0155006	16731	0.007732	0.012936	-0.001186	0.017182	0.018368	0.000223525
-0.24	-0.25	0.0066871	0.0148377	13439	0.006498	0.013014	-0.002256	0.015545	0.017801	0.000241705
-0.22	-0.23	0.00510049	0.0148946	9896	0.005178	0.013091	-0.0035145	0.013666	0.0171805	0.000271851
-0.2	-0.21	0.00476874	0.0153372	6333	0.004589	0.013138	-0.0037765	0.013434	0.0172105	0.000340419
-0.18	-0.19	0.00475164	0.0152629	3645	0.004809	0.013207	-0.003404	0.0134185	0.0168225	0.000438598
-0.16	-0.17	0.00488815	0.0149127	2056	0.0054255	0.013315	-0.00299275	0.0140005	0.0169932	0.000589916
-0.14	-0.15	0.00579618	0.0135981	978	0.0065625	0.013286	-0.001554	0.0148368	0.0163908	0.000825001
-0.12	-0.13	0.00495386	0.0138708	399	0.005938	0.01324	-0.001429	0.013285	0.014714	0.0011595
-0.1	-0.11	0.00369433	0.0161093	93	0.006804	0.013301	-0.002737	0.014291	0.017028	0.00277938
-0.08	-0.09	-0.00275925	0.0157365	12	0.0001575	0.0137415	-0.0119022	0.00894225	0.0208445	0.00947166
-0.06	-0.07	0.013487		1	0.013487	0.013324
-0.04	-0.05			0
-0.02	-0.03			0
0	-0.01			0

## Sheet: NL_21A_22S_vrms5
z in 2 cm bin [m NHN]	bin_mid [m NHN]	M3C2 mean [m]	S.D [m]	freq. points in z bin	M3C2 median [m]	median distance uncertainty [m]	25 q [m]	75 q [m]	IQR [m]	95 % CI
-1
-0.98	-0.99			0
-0.96	-0.97			0
-0.94	-0.95			0
-0.92	-0.93			0
-0.9	-0.91			0
-0.88	-0.89			0
-0.86	-0.87			0
-0.84	-0.85			0
-0.82	-0.83	-0.00563067	0.0104319	3	-0.002967	0.014326	-0.019529	0.005604	0.025133	0.0228407
-0.8	-0.81	0.00482819	0.0183213	64	0.001437	0.014643	-0.00772475	0.019154	0.0268787	0.00528864
-0.78	-0.79	0.00152163	0.0162844	105	0.003322	0.014815	-0.0083345	0.010434	0.0187685	0.0028831
-0.76	-0.77	0.00070912	0.0191435	167	0.003207	0.014219	-0.009835	0.012649	0.022484	0.00273868
-0.74	-0.75	0.00249647	0.0185977	326	0.0043545	0.013887	-0.0056355	0.0121948	0.0178302	0.00155444
-0.72	-0.73	0.00584168	0.0189024	544	0.0064865	0.013416	-0.00278975	0.0155357	0.0183255	0.00123675
-0.7	-0.71	0.0073493	0.0203236	822	0.007129	0.013356	-0.00370975	0.019058	0.0227677	0.00125
-0.68	-0.69	0.00777602	0.0195809	1160	0.007042	0.013441	-0.00210825	0.0180685	0.0201768	0.000932497
-0.66	-0.67	0.00821774	0.0190721	1374	0.007796	0.013412	-0.00223725	0.01881	0.0210472	0.000893773
-0.64	-0.65	0.00827526	0.0209472	1693	0.008873	0.013316	-0.0029485	0.020458	0.0234065	0.000895433
-0.62	-0.63	0.00958079	0.0205491	2078	0.0101595	0.0133985	-0.0016315	0.0214512	0.0230827	0.000797058
-0.6	-0.61	0.00933519	0.0210098	2206	0.0104665	0.013392	-0.000863	0.021322	0.022185	0.000743501
-0.58	-0.59	0.00922218	0.0215539	2530	0.010537	0.013539	-0.00089425	0.0214512	0.0223455	0.000699286
-0.56	-0.57	0.00674941	0.0233816	2595	0.009247	0.013644	-0.002795	0.019999	0.022794	0.000704331
-0.54	-0.55	0.00800113	0.0225422	2727	0.010581	0.013787	-0.000587	0.020789	0.021376	0.000644331
-0.52	-0.53	0.0136354	0.0201508	4930	0.015527	0.0135815	0.00741725	0.0232515	0.0158343	0.000354976
-0.5	-0.51	0.0150098	0.0156531	10093	0.013872	0.013453	0.0080315	0.0212725	0.013241	0.000207461
-0.48	-0.49	0.0155827	0.0167639	9396	0.014365	0.013566	0.007066	0.022832	0.015766	0.000256021
-0.46	-0.47	0.0156117	0.0164085	10651	0.014569	0.013476	0.006538	0.023406	0.016868	0.000257273
-0.44	-0.45	0.0159346	0.0157908	15311	0.014542	0.013279	0.007333	0.023836	0.016503	0.000209936
-0.42	-0.43	0.0155501	0.0158853	19255	0.014303	0.013177	0.006712	0.02346	0.016748	0.000189984
-0.4	-0.41	0.0135945	0.0157782	20504	0.0126155	0.01314	0.004713	0.021757	0.017044	0.00018736
-0.38	-0.39	0.0122567	0.0156934	22043	0.011841	0.013085	0.003481	0.020607	0.017126	0.000181571
-0.36	-0.37	0.0105827	0.0158838	22505	0.010615	0.012994	0.002094	0.019051	0.016957	0.000177924
-0.34	-0.35	0.00966187	0.0159852	23483	0.009776	0.012945	0.001222	0.018251	0.017029	0.000174919
-0.32	-0.33	0.00824595	0.0160674	24059	0.008634	0.012925	-0.000188	0.017015	0.017203	0.000174578
-0.3	-0.31	0.0069449	0.0161415	22363	0.007604	0.012932	-0.001452	0.01597	0.017422	0.000183383
-0.28	-0.29	0.00608271	0.0159681	20428	0.006801	0.0129865	-0.00220475	0.0151023	0.017307	0.000190605
-0.26	-0.27	0.00543054	0.0155879	17901	0.00611	0.013011	-0.0029195	0.0144455	0.017365	0.000204297
-0.24	-0.25	0.00451497	0.0155242	15584	0.0053965	0.0130595	-0.00349375	0.0135085	0.0170023	0.000214384
-0.22	-0.23	0.00389622	0.0147158	12096	0.004622	0.013058	-0.00388675	0.0126387	0.0165255	0.000236515
-0.2	-0.21	0.00342373	0.0143939	7624	0.004373	0.0130805	-0.00431475	0.012221	0.0165357	0.000298097
-0.18	-0.19	0.00336406	0.0146332	4324	0.004191	0.013134	-0.004248	0.012517	0.016765	0.000401315
-0.16	-0.17	0.00343676	0.0142779	2360	0.00458	0.013212	-0.003542	0.01229	0.015832	0.000512985
-0.14	-0.15	0.0016991	0.0152036	1115	0.003282	0.013259	-0.004589	0.010766	0.015355	0.000723832
-0.12	-0.13	-0.00140984	0.0169252	517	0.001515	0.013141	-0.0079575	0.0091895	0.017147	0.00118705
-0.1	-0.11	0.00102493	0.0121595	125	0.002622	0.012972	-0.0041135	0.0095045	0.013618	0.00191727
-0.08	-0.09	0.00267595	0.00985189	21	0.002802	0.013755	-0.0024665	0.0096155	0.012082	0.00415006
-0.06	-0.07	-0.008653		1	-0.008653	0.014056
-0.04	-0.05			0
-0.02	-0.03			0
0	-0.01			0

## Sheet: NL_20A_22S_vrms5
z in 2 cm bin [m NHN]	bin_mid [m NHN]	M3C2 mean [m]	S.D [m]	freq. points in z bin	M3C2 median [m]	median distance uncertainty [m]	25 q [m]	75 q [m]	IQR [m]	95 % CI	yearly growth (mm d-1)
-1
-0.98	-0.99			0
-0.96	-0.97			0
-0.94	-0.95			0
-0.92	-0.93			0
-0.9	-0.91			0
-0.88	-0.89			0
-0.86	-0.87			0
-0.84	-0.85			0
-0.82	-0.83	0.014909	0.005672	2	0.014909	0.016883					9.36624
-0.8	-0.81	0.0529263	0.0455746	50	0.056529	0.0128425	0.012673	0.0973027	0.0846297	0.0188392	35.5131
-0.78	-0.79	0.0525476	0.0375132	209	0.057111	0.012381	0.0263145	0.0840725	0.057758	0.00628875	35.8787
-0.76	-0.77	0.0450715	0.0377023	238	0.0520995	0.0124035	0.0182287	0.0735915	0.0553627	0.00564878	32.7303
-0.74	-0.75	0.0206964	0.0337548	454	0.01672	0.012363	-0.00035325	0.047595	0.0479482	0.00354217	10.504
-0.72	-0.73	0.0159319	0.0316862	883	0.015485	0.012428	-0.004663	0.039029	0.043692	0.00231444	9.7281
-0.7	-0.71	0.0157075	0.0305424	1341	0.015027	0.012596	-0.0015035	0.033644	0.0351475	0.00151079	9.44037
-0.68	-0.69	0.018581	0.0312415	1609	0.017068	0.012712	-0.000817	0.0361165	0.0369335	0.00144933	10.7226
-0.66	-0.67	0.0197931	0.0315702	1799	0.018906	0.012969	-0.000248	0.039098	0.039346	0.00146019	11.8773
-0.64	-0.65	0.0212024	0.0311169	2240	0.020181	0.0130245	0.0017865	0.0409405	0.039154	0.0013022	12.6783
-0.62	-0.63	0.0228326	0.0343021	2525	0.022074	0.013056	0.0021335	0.042865	0.0407315	0.00127592	13.8675
-0.6	-0.61	0.0274241	0.0374251	2975	0.026777	0.01329	0.005112	0.048418	0.043306	0.00124977	16.822
-0.58	-0.59	0.0315902	0.0361283	3802	0.034952	0.013422	0.011057	0.0550665	0.0440095	0.00112348	21.9578
-0.56	-0.57	0.0387745	0.0357069	5791	0.04585	0.01318	0.021237	0.059705	0.038468	0.000795697	28.8042
-0.54	-0.55	0.0410136	0.0330325	9294	0.046248	0.013063	0.0287972	0.0586865	0.0298893	0.000488021	29.0543
-0.52	-0.53	0.0391177	0.0320527	11306	0.039916	0.012994	0.025162	0.0550532	0.0298912	0.000442502	25.0763
-0.5	-0.51	0.0420834	0.0321639	14509	0.039997	0.012857	0.02401	0.058816	0.034806	0.000454842	25.1272
-0.48	-0.49	0.0439058	0.0305689	17843	0.04168	0.01271	0.024489	0.062116	0.037627	0.000443395	26.1845
-0.46	-0.47	0.0424352	0.0265713	22154	0.0409465	0.012607	0.0260492	0.0578282	0.031779	0.000336077	25.7237
-0.44	-0.45	0.0382214	0.0239886	24858	0.036897	0.012524	0.0231235	0.0520458	0.0289223	0.000288751	23.1797
-0.42	-0.43	0.0340283	0.0229409	27095	0.033129	0.012517	0.019121	0.047675	0.028554	0.000273053	20.8125
-0.4	-0.41	0.0313724	0.0228455	28314	0.031036	0.012527	0.016526	0.0453503	0.0288243	0.000269639	19.4977
-0.38	-0.39	0.0296853	0.0217964	29690	0.029586	0.012491	0.0156272	0.04313	0.0275028	0.000251244	18.5867
-0.36	-0.37	0.0273756	0.0210945	30987	0.027509	0.012486	0.01464	0.040295	0.025655	0.000229407	17.2819
-0.34	-0.35	0.0247063	0.0215354	30445	0.025136	0.012538	0.012359	0.0379315	0.0255725	0.000230696	15.7911
-0.32	-0.33	0.0223154	0.0219141	27949	0.023024	0.012574	0.0104815	0.035495	0.0250135	0.000235514	14.4643
-0.3	-0.31	0.0210435	0.0214492	24944	0.0219075	0.01264	0.0097765	0.0338552	0.0240787	0.000239981	13.7629
-0.28	-0.29	0.019702	0.020401	21939	0.020094	0.012718	0.008865	0.031483	0.022618	0.000240365	12.6236
-0.26	-0.27	0.0189115	0.0189683	18793	0.018811	0.012765	0.0085605	0.0296325	0.021072	0.000241954	11.8176
-0.24	-0.25	0.0179135	0.0176051	15120	0.0177935	0.012817	0.00814125	0.027939	0.0197977	0.000253434	11.1784
-0.22	-0.23	0.0173002	0.0175996	10426	0.017134	0.012852	0.0074145	0.027037	0.0196225	0.000302497	10.764
-0.2	-0.21	0.0175508	0.0186697	6223	0.017508	0.012875	0.007025	0.027965	0.02094	0.000417832	10.999
-0.18	-0.19	0.0163812	0.0193583	3098	0.016789	0.0129425	0.00582625	0.0269817	0.0211555	0.000598285	10.5473
-0.16	-0.17	0.016991	0.0190125	1421	0.017231	0.012871	0.0065915	0.028882	0.0222905	0.000930782	10.825
-0.14	-0.15	0.0109542	0.0185716	541	0.01123	0.012694	-0.000256	0.022872	0.023128	0.00156518	7.05499
-0.12	-0.13	0.00593891	0.0221995	149	0.008393	0.013078	-0.008664	0.0204015	0.0290655	0.00374809	5.27271
-0.1	-0.11	0.00139454	0.0212814	24	0.004515	0.012968	-0.0131455	0.0198845	0.03303	0.0106128	2.83645
-0.08	-0.09	-0.053882		1	-0.053882	0.012841
-0.06	-0.07			0
-0.04	-0.05			0
-0.02	-0.03			0
0	-0.01			0
