# Supplementary material for: Beyond annual metrics: Linking seasonal population dynamics to vertical oyster reef growth
Source: Ecol Evol. 2024 Sep 17;14(9):e70238. doi: 10.1002/ece3.70238 (PMC11407904; doi:10.1002/ece3.70238)
Supplement: Supplementary file 2 — Appendix S2 [file ECE3-14-e70238-s007.xlsx]

## Sheet: KB_20S
campaign	//X	Y	Z	Sphere
20S	451584	5.94455e+06	-0.0214	2			Sphere	N	mean x	mean y	mean z
20S	451584	5.94455e+06	-0.0202	2			1	0
20S	451584	5.94455e+06	-0.0271	2			2	5	451584	5.94455e+06	-0.02266
20S	451584	5.94455e+06	-0.0211	2			3	6	451596	5.94456e+06	-0.105167
20S	451584	5.94455e+06	-0.0235	2			4	5	451607	5.94458e+06	-0.11494
20S	451596	5.94456e+06	-0.1046	3			5	4	451589	5.9446e+06	-0.09675
20S	451596	5.94456e+06	-0.0979	3			6	5	451604	5.94461e+06	-0.17264
20S	451596	5.94456e+06	-0.1125	3			7	2	451622	5.94463e+06	-0.11895
20S	451596	5.94456e+06	-0.1057	3			8	7	451632	5.9446e+06	-0.183543
20S	451596	5.94456e+06	-0.1025	3			9	5	451660	5.94459e+06	-0.29008
20S	451596	5.94456e+06	-0.1078	3			10	6	451634	5.94457e+06	-0.161933
20S	451607	5.94458e+06	-0.1146	4			11	5	451622	5.94458e+06	-0.18056
20S	451607	5.94458e+06	-0.1154	4			12	7	451614	5.94456e+06	-0.0932714
20S	451607	5.94458e+06	-0.1169	4			13	3	451642	5.94455e+06	-0.0303667
20S	451607	5.94458e+06	-0.1141	4			14	1	451631	5.94452e+06	-0.1454
20S	451607	5.94458e+06	-0.1137	4			15	0
20S	451589	5.9446e+06	-0.0962	5
20S	451589	5.9446e+06	-0.0966	5
20S	451589	5.9446e+06	-0.0966	5
20S	451589	5.9446e+06	-0.0976	5
20S	451604	5.94461e+06	-0.1728	6
20S	451604	5.94461e+06	-0.1724	6
20S	451604	5.94461e+06	-0.1726	6
20S	451604	5.94461e+06	-0.1724	6
20S	451604	5.94461e+06	-0.173	6
20S	451622	5.94463e+06	-0.1185	7
20S	451622	5.94463e+06	-0.1194	7
20S	451632	5.9446e+06	-0.1829	8
20S	451632	5.9446e+06	-0.1815	8
20S	451632	5.9446e+06	-0.1841	8
20S	451632	5.9446e+06	-0.1827	8
20S	451632	5.9446e+06	-0.1843	8
20S	451632	5.9446e+06	-0.1853	8
20S	451632	5.9446e+06	-0.184	8
20S	451660	5.94459e+06	-0.2908	9
20S	451660	5.94459e+06	-0.2882	9
20S	451660	5.94459e+06	-0.2899	9
20S	451660	5.94459e+06	-0.2911	9
20S	451660	5.94459e+06	-0.2904	9
20S	451634	5.94457e+06	-0.1596	10
20S	451634	5.94457e+06	-0.1597	10
20S	451634	5.94457e+06	-0.1601	10
20S	451634	5.94457e+06	-0.1626	10
20S	451634	5.94457e+06	-0.1691	10
20S	451634	5.94457e+06	-0.1605	10
20S	451622	5.94458e+06	-0.1844	11
20S	451622	5.94458e+06	-0.1684	11
20S	451622	5.94458e+06	-0.1833	11
20S	451622	5.94458e+06	-0.1818	11
20S	451622	5.94458e+06	-0.1849	11
20S	451614	5.94456e+06	-0.0926	12
20S	451614	5.94456e+06	-0.0942	12
20S	451614	5.94456e+06	-0.0833	12
20S	451614	5.94456e+06	-0.0959	12
20S	451614	5.94456e+06	-0.0959	12
20S	451614	5.94456e+06	-0.0954	12
20S	451614	5.94456e+06	-0.0956	12
20S	451642	5.94455e+06	-0.0278	13
20S	451642	5.94455e+06	-0.032	13
20S	451642	5.94455e+06	-0.0313	13
20S	451631	5.94452e+06	-0.1454	14

## Sheet: KB_20A
campaign	//X	Y	Z	Sphere
20A	451584	5.94455e+06	-0.021	2			Sphere	N	mean x	mean y	mean z
20A	451584	5.94455e+06	-0.026	2			1	0
20A	451584	5.94455e+06	-0.027	2			2	7	451584	5.94455e+06	-0.0244286
20A	451584	5.94455e+06	-0.032	2			3	11	451596	5.94456e+06	-0.105273
20A	451584	5.94455e+06	-0.021	2			4	13	451607	5.94458e+06	-0.107769
20A	451584	5.94455e+06	-0.022	2			5	10	451589	5.9446e+06	-0.0839
20A	451584	5.94455e+06	-0.022	2			6	8	451604	5.94461e+06	-0.161
20A	451596	5.94456e+06	-0.104	3			7	7	451622	5.94463e+06	-0.116857
20A	451596	5.94456e+06	-0.107	3			8	11	451632	5.9446e+06	-0.176455
20A	451596	5.94456e+06	-0.105	3			9	10	451660	5.94459e+06	-0.2924
20A	451596	5.94456e+06	-0.111	3			10	12	451634	5.94457e+06	-0.162833
20A	451596	5.94456e+06	-0.108	3			11	9	451622	5.94458e+06	-0.178111
20A	451596	5.94456e+06	-0.104	3			12	12	451614	5.94456e+06	-0.0965833
20A	451596	5.94456e+06	-0.107	3			13	9	451642	5.94455e+06	-0.0276667
20A	451596	5.94456e+06	-0.101	3			14	5	451631	5.94452e+06	-0.1406
20A	451596	5.94456e+06	-0.107	3			15	5	451665	5.94464e+06	-0.959
20A	451596	5.94456e+06	-0.099	3
20A	451596	5.94456e+06	-0.105	3
20A	451607	5.94458e+06	-0.111	4
20A	451607	5.94458e+06	-0.107	4
20A	451607	5.94458e+06	-0.107	4
20A	451607	5.94458e+06	-0.107	4
20A	451607	5.94458e+06	-0.103	4
20A	451607	5.94458e+06	-0.11	4
20A	451607	5.94458e+06	-0.112	4
20A	451607	5.94458e+06	-0.109	4
20A	451607	5.94458e+06	-0.105	4
20A	451607	5.94458e+06	-0.11	4
20A	451607	5.94458e+06	-0.106	4
20A	451607	5.94458e+06	-0.107	4
20A	451607	5.94458e+06	-0.107	4
20A	451589	5.9446e+06	-0.083	5
20A	451589	5.9446e+06	-0.086	5
20A	451589	5.9446e+06	-0.083	5
20A	451589	5.9446e+06	-0.083	5
20A	451589	5.9446e+06	-0.08	5
20A	451589	5.9446e+06	-0.088	5
20A	451589	5.9446e+06	-0.084	5
20A	451589	5.9446e+06	-0.084	5
20A	451589	5.9446e+06	-0.083	5
20A	451589	5.9446e+06	-0.085	5
20A	451604	5.94461e+06	-0.162	6
20A	451604	5.94461e+06	-0.162	6
20A	451604	5.94461e+06	-0.162	6
20A	451604	5.94461e+06	-0.163	6
20A	451604	5.94461e+06	-0.161	6
20A	451604	5.94461e+06	-0.159	6
20A	451604	5.94461e+06	-0.158	6
20A	451604	5.94461e+06	-0.161	6
20A	451622	5.94463e+06	-0.118	7
20A	451622	5.94463e+06	-0.115	7
20A	451622	5.94463e+06	-0.113	7
20A	451622	5.94463e+06	-0.114	7
20A	451622	5.94463e+06	-0.118	7
20A	451622	5.94463e+06	-0.116	7
20A	451622	5.94463e+06	-0.124	7
20A	451632	5.9446e+06	-0.174	8
20A	451632	5.9446e+06	-0.179	8
20A	451632	5.9446e+06	-0.177	8
20A	451632	5.9446e+06	-0.169	8
20A	451632	5.9446e+06	-0.176	8
20A	451632	5.9446e+06	-0.176	8
20A	451632	5.9446e+06	-0.177	8
20A	451632	5.9446e+06	-0.173	8
20A	451632	5.9446e+06	-0.18	8
20A	451632	5.9446e+06	-0.179	8
20A	451632	5.9446e+06	-0.181	8
20A	451660	5.94459e+06	-0.291	9
20A	451660	5.94459e+06	-0.29	9
20A	451660	5.94459e+06	-0.289	9
20A	451660	5.94459e+06	-0.292	9
20A	451660	5.94459e+06	-0.292	9
20A	451660	5.94459e+06	-0.291	9
20A	451660	5.94459e+06	-0.295	9
20A	451660	5.94459e+06	-0.29	9
20A	451660	5.94459e+06	-0.291	9
20A	451660	5.94459e+06	-0.303	9
20A	451634	5.94457e+06	-0.16	10
20A	451634	5.94457e+06	-0.162	10
20A	451634	5.94457e+06	-0.161	10
20A	451634	5.94457e+06	-0.167	10
20A	451634	5.94457e+06	-0.166	10
20A	451634	5.94457e+06	-0.154	10
20A	451634	5.94457e+06	-0.161	10
20A	451634	5.94457e+06	-0.165	10
20A	451634	5.94457e+06	-0.163	10
20A	451634	5.94457e+06	-0.163	10
20A	451634	5.94457e+06	-0.169	10
20A	451634	5.94457e+06	-0.163	10
20A	451622	5.94458e+06	-0.177	11
20A	451622	5.94458e+06	-0.18	11
20A	451622	5.94458e+06	-0.18	11
20A	451622	5.94458e+06	-0.179	11
20A	451622	5.94458e+06	-0.175	11
20A	451622	5.94458e+06	-0.178	11
20A	451622	5.94458e+06	-0.177	11
20A	451622	5.94458e+06	-0.179	11
20A	451622	5.94458e+06	-0.178	11
20A	451614	5.94456e+06	-0.096	12
20A	451614	5.94456e+06	-0.094	12
20A	451614	5.94456e+06	-0.096	12
20A	451614	5.94456e+06	-0.096	12
20A	451614	5.94456e+06	-0.097	12
20A	451614	5.94456e+06	-0.098	12
20A	451614	5.94456e+06	-0.096	12
20A	451614	5.94456e+06	-0.097	12
20A	451614	5.94456e+06	-0.095	12
20A	451614	5.94456e+06	-0.097	12
20A	451614	5.94456e+06	-0.098	12
20A	451614	5.94456e+06	-0.099	12
20A	451642	5.94455e+06	-0.029	13
20A	451642	5.94455e+06	-0.029	13
20A	451642	5.94455e+06	-0.023	13
20A	451642	5.94455e+06	-0.03	13
20A	451642	5.94455e+06	-0.023	13
20A	451642	5.94455e+06	-0.027	13
20A	451642	5.94455e+06	-0.036	13
20A	451642	5.94455e+06	-0.025	13
20A	451642	5.94455e+06	-0.027	13
20A	451631	5.94452e+06	-0.138	14
20A	451631	5.94452e+06	-0.141	14
20A	451631	5.94452e+06	-0.142	14
20A	451631	5.94452e+06	-0.138	14
20A	451631	5.94452e+06	-0.144	14
20A	451665	5.94464e+06	-0.959	15
20A	451665	5.94464e+06	-0.962	15
20A	451665	5.94464e+06	-0.955	15
20A	451665	5.94464e+06	-0.961	15
20A	451665	5.94464e+06	-0.958	15

## Sheet: KB_21S
campaign	//X	Y	Z	Sphere
21S	451564	5.94455e+06	0.057	1			Sphere	N	mean x	mean y	mean z
21S	451564	5.94455e+06	0.073	1			1	8	451564	5.94455e+06	0.068625
21S	451564	5.94455e+06	0.07	1			2	13	451584	5.94455e+06	-0.0240769
21S	451564	5.94455e+06	0.069	1			3	0
21S	451564	5.94455e+06	0.074	1			4	19	451607	5.94458e+06	-0.107632
21S	451564	5.94455e+06	0.069	1			5	16	451589	5.9446e+06	-0.085625
21S	451564	5.94455e+06	0.069	1			6	14	451604	5.94461e+06	-0.195643
21S	451564	5.94455e+06	0.068	1			7	6	451622	5.94463e+06	-0.1115
21S	451584	5.94455e+06	-0.022	2			8	14	451632	5.9446e+06	-0.176571
21S	451584	5.94455e+06	-0.018	2			9	9	451660	5.94459e+06	-0.294556
21S	451584	5.94455e+06	-0.021	2			10	14	451634	5.94457e+06	-0.162357
21S	451584	5.94455e+06	-0.022	2			11	16	451622	5.94458e+06	-0.178437
21S	451584	5.94455e+06	-0.026	2			12	17	451614	5.94456e+06	-0.0949412
21S	451584	5.94455e+06	-0.023	2			13	10	451642	5.94455e+06	-0.0255
21S	451584	5.94455e+06	-0.025	2			14	6	451631	5.94452e+06	-0.143
21S	451584	5.94455e+06	-0.032	2			15	0
21S	451584	5.94455e+06	-0.025	2
21S	451584	5.94455e+06	-0.025	2
21S	451584	5.94455e+06	-0.027	2
21S	451584	5.94455e+06	-0.023	2
21S	451584	5.94455e+06	-0.024	2
21S	451607	5.94458e+06	-0.109	4
21S	451607	5.94458e+06	-0.107	4
21S	451607	5.94458e+06	-0.106	4
21S	451607	5.94458e+06	-0.109	4
21S	451607	5.94458e+06	-0.11	4
21S	451607	5.94458e+06	-0.111	4
21S	451607	5.94458e+06	-0.104	4
21S	451607	5.94458e+06	-0.11	4
21S	451607	5.94458e+06	-0.107	4
21S	451607	5.94458e+06	-0.104	4
21S	451607	5.94458e+06	-0.102	4
21S	451607	5.94458e+06	-0.106	4
21S	451607	5.94458e+06	-0.107	4
21S	451607	5.94458e+06	-0.109	4
21S	451607	5.94458e+06	-0.108	4
21S	451607	5.94458e+06	-0.11	4
21S	451607	5.94458e+06	-0.109	4
21S	451607	5.94458e+06	-0.112	4
21S	451607	5.94458e+06	-0.105	4
21S	451589	5.9446e+06	-0.081	5
21S	451589	5.9446e+06	-0.091	5
21S	451589	5.9446e+06	-0.087	5
21S	451589	5.9446e+06	-0.083	5
21S	451589	5.9446e+06	-0.086	5
21S	451589	5.9446e+06	-0.087	5
21S	451589	5.9446e+06	-0.083	5
21S	451589	5.9446e+06	-0.094	5
21S	451589	5.9446e+06	-0.084	5
21S	451589	5.9446e+06	-0.083	5
21S	451589	5.9446e+06	-0.081	5
21S	451589	5.9446e+06	-0.086	5
21S	451589	5.9446e+06	-0.085	5
21S	451589	5.9446e+06	-0.083	5
21S	451589	5.9446e+06	-0.088	5
21S	451589	5.9446e+06	-0.088	5
21S	451604	5.94461e+06	-0.193	6
21S	451604	5.94461e+06	-0.196	6
21S	451604	5.94461e+06	-0.193	6
21S	451604	5.94461e+06	-0.195	6
21S	451604	5.94461e+06	-0.197	6
21S	451604	5.94461e+06	-0.201	6
21S	451604	5.94461e+06	-0.19	6
21S	451604	5.94461e+06	-0.198	6
21S	451604	5.94461e+06	-0.195	6
21S	451604	5.94461e+06	-0.196	6
21S	451604	5.94461e+06	-0.198	6
21S	451604	5.94461e+06	-0.196	6
21S	451604	5.94461e+06	-0.193	6
21S	451604	5.94461e+06	-0.198	6
21S	451622	5.94463e+06	-0.107	7
21S	451622	5.94463e+06	-0.115	7
21S	451622	5.94463e+06	-0.117	7
21S	451622	5.94463e+06	-0.107	7
21S	451622	5.94463e+06	-0.113	7
21S	451622	5.94463e+06	-0.11	7
21S	451632	5.9446e+06	-0.178	8
21S	451632	5.9446e+06	-0.178	8
21S	451632	5.9446e+06	-0.19	8
21S	451632	5.9446e+06	-0.175	8
21S	451632	5.9446e+06	-0.174	8
21S	451632	5.9446e+06	-0.178	8
21S	451632	5.9446e+06	-0.176	8
21S	451632	5.9446e+06	-0.174	8
21S	451632	5.9446e+06	-0.175	8
21S	451632	5.9446e+06	-0.176	8
21S	451632	5.9446e+06	-0.173	8
21S	451632	5.9446e+06	-0.174	8
21S	451632	5.9446e+06	-0.177	8
21S	451632	5.9446e+06	-0.174	8
21S	451660	5.94459e+06	-0.298	9
21S	451660	5.94459e+06	-0.295	9
21S	451660	5.94459e+06	-0.3	9
21S	451660	5.94459e+06	-0.294	9
21S	451660	5.94459e+06	-0.294	9
21S	451660	5.94459e+06	-0.29	9
21S	451660	5.94459e+06	-0.287	9
21S	451660	5.94459e+06	-0.304	9
21S	451660	5.94459e+06	-0.289	9
21S	451634	5.94457e+06	-0.159	10
21S	451634	5.94457e+06	-0.16	10
21S	451634	5.94457e+06	-0.166	10
21S	451634	5.94457e+06	-0.161	10
21S	451634	5.94457e+06	-0.163	10
21S	451634	5.94457e+06	-0.165	10
21S	451634	5.94457e+06	-0.164	10
21S	451634	5.94457e+06	-0.163	10
21S	451634	5.94457e+06	-0.162	10
21S	451634	5.94457e+06	-0.161	10
21S	451634	5.94457e+06	-0.169	10
21S	451634	5.94457e+06	-0.162	10
21S	451634	5.94457e+06	-0.163	10
21S	451634	5.94457e+06	-0.155	10
21S	451622	5.94458e+06	-0.181	11
21S	451622	5.94458e+06	-0.178	11
21S	451622	5.94458e+06	-0.183	11
21S	451622	5.94458e+06	-0.174	11
21S	451622	5.94458e+06	-0.179	11
21S	451622	5.94458e+06	-0.178	11
21S	451622	5.94458e+06	-0.176	11
21S	451622	5.94458e+06	-0.181	11
21S	451622	5.94458e+06	-0.178	11
21S	451622	5.94458e+06	-0.181	11
21S	451622	5.94458e+06	-0.178	11
21S	451622	5.94458e+06	-0.179	11
21S	451622	5.94458e+06	-0.178	11
21S	451622	5.94458e+06	-0.174	11
21S	451622	5.94458e+06	-0.178	11
21S	451622	5.94458e+06	-0.179	11
21S	451614	5.94456e+06	-0.094	12
21S	451614	5.94456e+06	-0.089	12
21S	451614	5.94456e+06	-0.092	12
21S	451614	5.94456e+06	-0.094	12
21S	451614	5.94456e+06	-0.094	12
21S	451614	5.94456e+06	-0.095	12
21S	451614	5.94456e+06	-0.097	12
21S	451614	5.94456e+06	-0.095	12
21S	451614	5.94456e+06	-0.096	12
21S	451614	5.94456e+06	-0.097	12
21S	451614	5.94456e+06	-0.096	12
21S	451614	5.94456e+06	-0.097	12
21S	451614	5.94456e+06	-0.093	12
21S	451614	5.94456e+06	-0.096	12
21S	451614	5.94456e+06	-0.097	12
21S	451614	5.94456e+06	-0.096	12
21S	451614	5.94456e+06	-0.096	12
21S	451642	5.94455e+06	-0.03	13
21S	451642	5.94455e+06	-0.027	13
21S	451642	5.94455e+06	-0.029	13
21S	451642	5.94455e+06	-0.017	13
21S	451642	5.94455e+06	-0.027	13
21S	451642	5.94455e+06	-0.021	13
21S	451642	5.94455e+06	-0.025	13
21S	451642	5.94455e+06	-0.027	13
21S	451642	5.94455e+06	-0.025	13
21S	451642	5.94455e+06	-0.027	13
21S	451631	5.94452e+06	-0.143	14
21S	451631	5.94452e+06	-0.146	14
21S	451631	5.94452e+06	-0.142	14
21S	451631	5.94452e+06	-0.143	14
21S	451631	5.94452e+06	-0.139	14
21S	451631	5.94452e+06	-0.145	14

## Sheet: KB_21A
campaign	//X	Y	Z	Sphere
21A	451564	5.94455e+06	0.049	1			Sphere	N	mean x	mean y	mean z
21A	451584	5.94455e+06	-0.06	2			1	1	451564	5.94455e+06	0.049
21A	451584	5.94455e+06	-0.015	2			2	4	451584	5.94455e+06	-0.02825
21A	451584	5.94455e+06	-0.018	2			3	7	451596	5.94456e+06	-0.108714
21A	451584	5.94455e+06	-0.02	2			4	8	451607	5.94458e+06	-0.109625
21A	451596	5.94456e+06	-0.108	3			5	5	451589	5.9446e+06	-0.083
21A	451596	5.94456e+06	-0.11	3			6	5	451604	5.94461e+06	-0.1894
21A	451596	5.94456e+06	-0.105	3			7	4	451622	5.94463e+06	-0.096
21A	451596	5.94456e+06	-0.104	3			8	9	451632	5.9446e+06	-0.178556
21A	451596	5.94456e+06	-0.103	3			9	4	451660	5.94459e+06	-0.295
21A	451596	5.94456e+06	-0.105	3			10	8	451634	5.94457e+06	-0.16375
21A	451596	5.94456e+06	-0.126	3			11	6	451622	5.94458e+06	-0.180167
21A	451607	5.94458e+06	-0.113	4			12	6	451614	5.94456e+06	-0.0956667
21A	451607	5.94458e+06	-0.11	4			13	2	451642	5.94455e+06	-0.0235
21A	451607	5.94458e+06	-0.11	4			14	1	451631	5.94452e+06	-0.139
21A	451607	5.94458e+06	-0.11	4			15	0
21A	451607	5.94458e+06	-0.106	4
21A	451607	5.94458e+06	-0.108	4
21A	451607	5.94458e+06	-0.111	4
21A	451607	5.94458e+06	-0.109	4
21A	451589	5.9446e+06	-0.082	5
21A	451589	5.9446e+06	-0.084	5
21A	451589	5.9446e+06	-0.082	5
21A	451589	5.9446e+06	-0.083	5
21A	451589	5.9446e+06	-0.084	5
21A	451604	5.94461e+06	-0.19	6
21A	451604	5.94461e+06	-0.189	6
21A	451604	5.94461e+06	-0.188	6
21A	451604	5.94461e+06	-0.189	6
21A	451604	5.94461e+06	-0.191	6
21A	451622	5.94463e+06	-0.096	7
21A	451622	5.94463e+06	-0.095	7
21A	451622	5.94463e+06	-0.096	7
21A	451622	5.94463e+06	-0.097	7
21A	451632	5.9446e+06	-0.178	8
21A	451632	5.9446e+06	-0.176	8
21A	451632	5.9446e+06	-0.177	8
21A	451632	5.9446e+06	-0.183	8
21A	451632	5.9446e+06	-0.178	8
21A	451632	5.9446e+06	-0.178	8
21A	451632	5.9446e+06	-0.18	8
21A	451632	5.9446e+06	-0.177	8
21A	451632	5.9446e+06	-0.18	8
21A	451660	5.94459e+06	-0.295	9
21A	451660	5.94459e+06	-0.297	9
21A	451660	5.94459e+06	-0.292	9
21A	451660	5.94459e+06	-0.296	9
21A	451634	5.94457e+06	-0.162	10
21A	451634	5.94457e+06	-0.161	10
21A	451634	5.94457e+06	-0.159	10
21A	451634	5.94457e+06	-0.163	10
21A	451634	5.94457e+06	-0.161	10
21A	451634	5.94457e+06	-0.162	10
21A	451634	5.94457e+06	-0.173	10
21A	451634	5.94457e+06	-0.169	10
21A	451622	5.94458e+06	-0.178	11
21A	451622	5.94458e+06	-0.178	11
21A	451622	5.94458e+06	-0.176	11
21A	451622	5.94458e+06	-0.181	11
21A	451622	5.94458e+06	-0.184	11
21A	451622	5.94458e+06	-0.184	11
21A	451614	5.94456e+06	-0.096	12
21A	451614	5.94456e+06	-0.098	12
21A	451614	5.94456e+06	-0.098	12
21A	451614	5.94456e+06	-0.093	12
21A	451614	5.94456e+06	-0.094	12
21A	451614	5.94456e+06	-0.095	12
21A	451642	5.94455e+06	-0.023	13
21A	451642	5.94455e+06	-0.024	13
21A	451631	5.94452e+06	-0.139	14

## Sheet: KB_22S
campaign	//X	Y	Z	Sphere
22S	451564	5.94455e+06	0.07	1			Sphere	N	mean x	mean y	mean z
22S	451584	5.94455e+06	-0.024	2			1	1	451564	5.94455e+06	0.07
22S	451596	5.94456e+06	-0.107	3			2	1	451584	5.94455e+06	-0.024
22S	451596	5.94456e+06	-0.108	3			3	5	451596	5.94456e+06	-0.108
22S	451596	5.94456e+06	-0.108	3			4	7	451607	5.94458e+06	-0.103714
22S	451596	5.94456e+06	-0.107	3			5	2	451589	5.9446e+06	-0.085
22S	451596	5.94456e+06	-0.11	3			6	4	451604	5.94461e+06	-0.196
22S	451607	5.94458e+06	-0.104	4			7	2	451622	5.94463e+06	-0.115
22S	451607	5.94458e+06	-0.104	4			8	8	451632	5.9446e+06	-0.177875
22S	451607	5.94458e+06	-0.104	4			9	6	451660	5.94459e+06	-0.292
22S	451607	5.94458e+06	-0.102	4			10	4	451634	5.94457e+06	-0.16775
22S	451607	5.94458e+06	-0.103	4			11	8	451622	5.94458e+06	-0.17825
22S	451607	5.94458e+06	-0.106	4			12	7	451614	5.94456e+06	-0.097
22S	451607	5.94458e+06	-0.103	4			13	3	451642	5.94455e+06	-0.032
22S	451589	5.9446e+06	-0.085	5			14	3	451631	5.94452e+06	-0.144333
22S	451589	5.9446e+06	-0.085	5			15	0
22S	451604	5.94461e+06	-0.196	6
22S	451604	5.94461e+06	-0.196	6
22S	451604	5.94461e+06	-0.196	6
22S	451604	5.94461e+06	-0.196	6
22S	451622	5.94463e+06	-0.115	7
22S	451622	5.94463e+06	-0.115	7
22S	451632	5.9446e+06	-0.176	8
22S	451632	5.9446e+06	-0.178	8
22S	451632	5.9446e+06	-0.178	8
22S	451632	5.9446e+06	-0.18	8
22S	451632	5.9446e+06	-0.179	8
22S	451632	5.9446e+06	-0.178	8
22S	451632	5.9446e+06	-0.175	8
22S	451632	5.9446e+06	-0.179	8
22S	451660	5.94459e+06	-0.292	9
22S	451660	5.94459e+06	-0.291	9
22S	451660	5.94459e+06	-0.292	9
22S	451660	5.94459e+06	-0.295	9
22S	451660	5.94459e+06	-0.289	9
22S	451660	5.94459e+06	-0.293	9
22S	451634	5.94457e+06	-0.165	10
22S	451634	5.94457e+06	-0.174	10
22S	451634	5.94457e+06	-0.165	10
22S	451634	5.94457e+06	-0.167	10
22S	451622	5.94458e+06	-0.178	11
22S	451622	5.94458e+06	-0.181	11
22S	451622	5.94458e+06	-0.178	11
22S	451622	5.94458e+06	-0.179	11
22S	451622	5.94458e+06	-0.175	11
22S	451622	5.94458e+06	-0.178	11
22S	451622	5.94458e+06	-0.179	11
22S	451622	5.94458e+06	-0.178	11
22S	451614	5.94456e+06	-0.097	12
22S	451614	5.94456e+06	-0.097	12
22S	451614	5.94456e+06	-0.097	12
22S	451614	5.94456e+06	-0.097	12
22S	451614	5.94456e+06	-0.098	12
22S	451614	5.94456e+06	-0.097	12
22S	451614	5.94456e+06	-0.096	12
22S	451642	5.94455e+06	-0.031	13
22S	451642	5.94455e+06	-0.033	13
22S	451642	5.94455e+06	-0.032	13
22S	451631	5.94452e+06	-0.144	14
22S	451631	5.94452e+06	-0.148	14
22S	451631	5.94452e+06	-0.141	14

## Sheet: KB_RMS yxz z xy
												XYZ (3D)										Z											XY
												mean	RMS									mean	RMS										mean	RMS
												0.0134681	0.0168721									0.00495428	0.00816133										0.0112531	0.0147669
												20S/20A	20S/21S	20S/21A	20S/22S	20A/21S	20A/21A	20A/22S	21S/21A	21S/22S	21A/22S	20S/20A	20S/21S	20S/21A	20S/22S	20A/21S	20A/21A	20A/22S	21S/21A	21S/22S	21A/22S		20S/20A	20S/21S	20S/21A	20S/22S	20A/21S	20A/21A	20A/22S	21S/21A	21S/22S	21A/22S
	campaign		X	Y	Z		mean x	mean y	mean z	xyz dis to mean		0.0141978	0.0187707	0.0224888	0.0203747	0.0127427	0.0192461	0.0139173	0.0159523	0.00620024	0.0180837	0.00596969	0.0085116	0.00966806	0.00844841	0.0102066	0.0100356	0.0100498	0.0053001	0.00307861	0.00675778		0.0128817	0.01673	0.0203045	0.0185406	0.00762897	0.0164225	0.00962773	0.0150461	0.00538193	0.0167736
1	20S						451564	5.94455e+06	0.0625417
1	20A
1	21S		451564	5.94455e+06	0.068625
1	21A		451564	5.94455e+06	0.049
1	22S		451564	5.94455e+06	0.07
2	20S		451584	5.94455e+06	-0.02266		451584	5.94455e+06	-0.0246831	0.0157087		0.0171398	0.0237634	0.0232972	0.0270118	0.0066849	0.0219471	0.0113763	0.02482	0.00751428	0.0320321	0.00176857	0.00141692	0.00559	0.00134	0.000351648	0.00382143	0.000428571	0.00417308	7.69231e-05	0.00425		0.0170483	0.0237211	0.0226166	0.0269785	0.00667564	0.0216118	0.0113682	0.0244667	0.00751388	0.0317489
2	20A		451584	5.94455e+06	-0.0244286					0.0032408
2	21S		451584	5.94455e+06	-0.0240769					0.00877316
2	21A		451584	5.94455e+06	-0.02825					0.0188121
2	22S		451584	5.94455e+06	-0.024					0.0144536
3	20S		451596	5.94456e+06	-0.105167		451596	5.94456e+06	-0.106788	0.0133496		0.0168219		0.0137984	0.0236453		0.00707147	0.00720263			0.0120063	0.000106061		0.00354762	0.00283333		0.00344156	0.00272727			0.000714286		0.0168216		0.0133345	0.0234749		0.00617749	0.00666632			0.011985
3	20A		451596	5.94456e+06	-0.105273					0.00403838
3	21S
3	21A		451596	5.94456e+06	-0.108714					0.00402882
3	22S		451596	5.94456e+06	-0.108					0.0104343
4	20S		451607	5.94458e+06	-0.11494		451607	5.94458e+06	-0.108736	0.0121005		0.00929039	0.0173185	0.017249	0.0186564	0.0111773	0.0118689	0.0116515	0.00217471	0.00431796	0.00647021	0.00717077	0.00730842	0.005315	0.0112257	0.000137652	0.00185577	0.00405495	0.00199342	0.00391729	0.00591071		0.0059069	0.0157009	0.0164097	0.0149011	0.0111764	0.0117229	0.0109231	0.00086927	0.00181648	0.00263193
4	20A		451607	5.94458e+06	-0.107769					0.00613423
4	21S		451607	5.94458e+06	-0.107632					0.00544999
4	21A		451607	5.94458e+06	-0.109625					0.00608712
4	22S		451607	5.94458e+06	-0.103714					0.0069943
5	20S		451589	5.9446e+06	-0.09675		451589	5.9446e+06	-0.086855	0.0117451		0.0148987	0.0141358	0.0193757	0.0167855	0.00479092	0.00859597	0.0116967	0.0130014	0.00745955	0.0202201	0.01285	0.011125	0.01375	0.01175	0.001725	0.0009	0.0011	0.002625	0.000625	0.002		0.00753982	0.00872102	0.0136512	0.0119871	0.0044696	0.00854872	0.0116449	0.0127336	0.00743332	0.020121
5	20A		451589	5.9446e+06	-0.0839					0.00364408
5	21S		451589	5.9446e+06	-0.085625					0.00341245
5	21A		451589	5.9446e+06	-0.083					0.0112957
5	22S		451589	5.9446e+06	-0.085					0.00993815
6	20S		451604	5.94461e+06	-0.17264		451604	5.94461e+06	-0.182937	0.0116379		0.0123219	0.0248646	0.01891	0.0239544	0.0351783	0.0288502	0.0350255	0.00642894	0.00491591	0.00760155	0.01164	0.0230029	0.01676	0.02336	0.0346429	0.0284	0.035	0.00624286	0.000357136	0.00659999		0.00404226	0.00944028	0.00875741	0.00530337	0.0061143	0.00507706	0.00133567	0.00153559	0.00490292	0.00377142
6	20A		451604	5.94461e+06	-0.161					0.022019
6	21S		451604	5.94461e+06	-0.195643					0.0133939
6	21A		451604	5.94461e+06	-0.1894					0.00727683
6	22S		451604	5.94461e+06	-0.196					0.0131017
7	20S		451622	5.94463e+06	-0.11895		451622	5.94463e+06	-0.111661	0.0215499		0.011601	0.0218987	0.0581137	0.0214787	0.0106927	0.0495505	0.00989117	0.0410457	0.00364564	0.0428397	0.00209286	0.00745	0.02295	0.00395	0.00535714	0.0208571	0.00185714	0.0155	0.0035	0.019		0.0114106	0.0205925	0.0533901	0.0211123	0.00925386	0.044947	0.00971526	0.0380065	0.00102015	0.0383958
7	20A		451622	5.94463e+06	-0.116857					0.0115873
7	21S		451622	5.94463e+06	-0.1115					0.00567889
7	21A		451622	5.94463e+06	-0.096					0.0380047
7	22S		451622	5.94463e+06	-0.115					0.00744346
8	20S		451632	5.9446e+06	-0.183543		451632	5.9446e+06	-0.1786	0.00628451		0.00784626	0.00918361	0.00742522	0.00747788	0.0026564	0.00304913	0.00255203	0.00244019	0.00304397	0.00153499	0.00708831	0.00697143	0.0049873	0.00566785	0.00011688	0.00210101	0.00142046	0.00198413	0.00130358	0.000680554		0.00336446	0.00597811	0.00550098	0.00487793	0.00265383	0.00220974	0.00212017	0.00142047	0.00275071	0.00137588
8	20A		451632	5.9446e+06	-0.176455					0.00223386
8	21S		451632	5.9446e+06	-0.176571					0.00307037
8	21A		451632	5.9446e+06	-0.178556					0.00162863
8	22S		451632	5.9446e+06	-0.177875					0.00170727
9	20S		451660	5.94459e+06	-0.29008		451660	5.94459e+06	-0.292807	0.017704		0.0224212	0.0251909	0.0169243	0.0247545	0.00374448	0.00865648	0.00527332	0.00964547	0.00399931	0.00919198	0.00232	0.00447555	0.00492	0.00192	0.00215555	0.0026	0.000399998	0.000444441	0.00255555	0.00299999		0.0223009	0.0247902	0.0161934	0.02468	0.00306181	0.00825679	0.00525813	0.00963522	0.0030763	0.00868864
9	20A		451660	5.94459e+06	-0.2924					0.00547934
9	21S		451660	5.94459e+06	-0.294556					0.00759307
9	21A		451660	5.94459e+06	-0.295					0.00372921
9	22S		451660	5.94459e+06	-0.292					0.00737185
10	20S		451634	5.94457e+06	-0.161933		451634	5.94457e+06	-0.163725	0.0187711		0.0253789	0.0263901	0.0156115	0.0268919	0.00314635	0.00997098	0.00522648	0.0110236	0.00557998	0.0114699	0.000899998	0.000423807	0.00181666	0.00581667	0.000476191	0.000916664	0.00491667	0.00139286	0.00539286	0.004		0.0253629	0.0263867	0.0155055	0.0262553	0.00311011	0.00992875	0.00177271	0.0109353	0.00143289	0.0107498
10	20A		451634	5.94457e+06	-0.162833					0.00685668
10	21S		451634	5.94457e+06	-0.162357					0.00791632
10	21A		451634	5.94457e+06	-0.16375					0.00318009
10	22S		451634	5.94457e+06	-0.16775					0.00857357
11	20S		451622	5.94458e+06	-0.18056		451622	5.94458e+06	-0.179105	0.00539593		0.00838151	0.00903672	0.00599765	0.00455104	0.00332166	0.00310566	0.00558848	0.00365845	0.00518494	0.00378209	0.00244888	0.0021225	0.000393335	0.00231	0.000326383	0.00205555	0.000138886	0.00172917	0.000187497	0.00191666		0.00801578	0.00878393	0.00598474	0.0039212	0.00330559	0.00232805	0.00558675	0.00322401	0.00518155	0.00326046
11	20A		451622	5.94458e+06	-0.178111					0.0034393
11	21S		451622	5.94458e+06	-0.178437					0.00374027
11	21A		451622	5.94458e+06	-0.180167					0.00143456
11	22S		451622	5.94458e+06	-0.17825					0.00245419
12	20S		451614	5.94456e+06	-0.0932714		451614	5.94456e+06	-0.0954925	0.0155108		0.00779893	0.0205079	0.0250168	0.0272788	0.0179206	0.0206185	0.0227557	0.00687849	0.00854676	0.00253579	0.0033119	0.00166975	0.00239524	0.00372857	0.00164216	0.000916667	0.000416667	0.00072549	0.00205882	0.00133333		0.00706078	0.0204399	0.0249019	0.0270228	0.0178452	0.0205981	0.0227519	0.00684012	0.00829508	0.00215696
12	20A		451614	5.94456e+06	-0.0965833					0.0116315
12	21S		451614	5.94456e+06	-0.0949412					0.00653657
12	21A		451614	5.94456e+06	-0.0956667					0.00955255
12	22S		451614	5.94456e+06	-0.097					0.0117727
13	20S		451642	5.94455e+06	-0.0303667		451642	5.94455e+06	-0.0278067	0.00473793		0.00669774	0.00920003	0.00725011	0.00539793	0.00538538	0.00586094	0.00447848	0.00735771	0.0079161	0.0091322	0.0027	0.00486667	0.00686667	0.00163333	0.00216667	0.00416667	0.00433333	0.002	0.0065	0.0085		0.00612942	0.00780744	0.00232657	0.00514489	0.00493031	0.00412183	0.00113091	0.00708067	0.00451825	0.00333871
13	20A		451642	5.94455e+06	-0.0276667					0.00242106
13	21S		451642	5.94455e+06	-0.0255					0.00512799
13	21A		451642	5.94455e+06	-0.0235					0.0050097
13	22S		451642	5.94455e+06	-0.032					0.00438849
14	20S		451631	5.94452e+06	-0.1454		451631	5.94452e+06	-0.142467	0.00674593		0.00804698	0.00797404	0.0115814	0.0160349	0.00345316	0.0113387	0.0104287	0.0142306	0.00860889	0.0203661	0.0048	0.0024	0.0064	0.00106667	0.00240001	0.0016	0.00373333	0.004	0.00133333	0.00533333		0.00645862	0.00760429	0.00965244	0.0159993	0.0024828	0.0112253	0.00973759	0.0136569	0.00850501	0.0196554
14	20A		451631	5.94452e+06	-0.1406					0.00209551
14	21S		451631	5.94452e+06	-0.143					0.00346657
14	21A		451631	5.94452e+06	-0.139					0.0108438
14	22S		451631	5.94452e+06	-0.144333					0.0106087

## Sheet: KB_reference sphere distance 
reference sphere distance																	reference sphere distance residual <30 m																							reference sphere distance residual all
																	Scanscene 1_Scanscene 2																							Scanscene 1_Scanscene 2
2020S	Sphere	1	2	3	4	5	6	7	8	9	10	11	12	13	14	15		1_2	Sphere	1	2	3	4	5	6	7	8	9	10	11	12	13	14	15		median	0.004914	4.914			1_2	Sphere	1	2	3	4	5	6	7
	1																		1																	mean	0.00796859	7.96859				1
	2																		2																	sd	0.00835801	8.35801				2
	3		15.5565																3		0.000521																					3		0.000521
	4		38.1787	23.4245															4			0.016915																				4		0.015711	0.016915
	5		50.2346	40.8625	26.4327														5				0.000934																			5		0.01622	0.01536	0.000934
	6		61.9296	49.4172	28.029	17.6066													6				0.001999	0.005464																		6		0.012211	0.013385	0.001999	0.005464
	7		90.4049	76.7462	53.6077	46.1138	29.4628												7						0.011229																	7		0.022559	0.023299	0.006238	0.005884	0.011229
	8		64.2067	48.6752	27.8549	43.6131	31.7732	40.4256											8				0.004938																			8		0.019432	0.02009	0.004938	0.004516	0.005673	0.003435
	9		83.3163	68.3677	53.1654	72.662	60.5533	60.7131	29.18										9								0.001198															9		0.032009	0.03048	0.012062	0.004992	0.002469	0.011761
	10		52.3492	38.3146	30.9985	56.7051	52.1662	67.4331	27.2382	32.0224									10								0.004891															10		0.040585	0.039839	0.027978	0.026375	0.019196	0.01099
	11		47.3908	31.8664	15.7921	40.1818	35.6372	54.1846	17.7312	38.0674	16.8249								11				0.009179				0.007155		0.010761													11		0.015288	0.015819	0.009179	0.011983	0.011528	0.013938
	12		30.4496	18.2464	25.8194	50.8188	53.6153	76.6634	41.1456	54.1791	22.3537	23.615							12			0.004228	0.002906						0.028529	0.002806												12		0.00952	0.004228	0.002906	0.003841	0.001329	0.008493
	13		57.7656	48.0187	50.3749	76.8065	74.4464	90.0894	49.6931	44.4395	22.8656	38.8125	29.9592						13										0.004086		0.007863											13		0.014137	0.010557	0.009075	0.009987	0.00825	0.010585
	14		55.8128	53.1904	65.7432	90.845	93.0077	113.004	73.4724	71.4085	46.4239	59.0752	40.1069	26.9714					14													0.000662										14		0.01002	0.004045	0.009665	0.011505	0.007944	0.01203
	15
2020A	Sphere	1	2	3	4	5	6	7	8	9	10	11	12	13	14	15		1_3	Sphere	1	2	3	4	5	6	7	8	9	10	11	12	13	14	15							1_3	Sphere	1	2	3	4	5	6	7
	1																		1																							1
	2																		2																							2
	3		15.556																3																							3
	4		38.1944	23.4414															4																							4		0.014993
	5		50.2509	40.8778	26.4336														5				0.009747																			5		0.020136		0.009747
	6		61.9418	49.4306	28.027	17.6011													6				0.00224	0.009113																		6		0.02087		0.00224	0.009113
	7		90.4275	76.7695	53.6139	46.1196	29.4741												7						0.01846																	7		0.036424		0.017276	0.012505	0.01846
	8		64.2261	48.6953	27.8598	43.6176	31.7789	40.4291											8				0.017571																			8		0.028269		0.017571	0.00238	0.012166	0.006938
	9		83.3483	68.3982	53.1775	72.667	60.5558	60.7014	29.1788										9								0.001371															9		0.041741		0.025887	0.002721	0.008457	0.011955
	10		52.3898	38.3544	31.0265	56.7315	52.1854	67.4441	27.2431	32.0207									10								0.002788															10		0.049082		0.037363	0.021932	0.023086	0.012711
	11		47.406	31.8822	15.8013	40.1938	35.6487	54.1985	17.7383	38.0758	16.8356								11				0.023005				0.006838		0.008003													11		0.024829		0.023005	0.01026	0.017941	0.018883
	12		30.4591	18.2506	25.8223	50.8226	53.6166	76.6719	41.1516	54.2022	22.3822	23.6122							12				0.022401						0.041856	0.017202												12		0.009115		0.022401	0.015602	0.023887	0.033477
	13		57.7798	48.0292	50.384	76.8165	74.4546	90.1	49.7002	44.4674	22.8615	38.8093	29.967						13										0.004157		0.000841											13		0.014847		0.012791	0.002919	0.010765	0.012657
	14		55.8228	53.1944	65.7528	90.8565	93.0156	113.016	73.4805	71.4372	46.4307	59.0733	40.1141	26.9721					14													0.000692										14		0.01125		0.012876	0.008289	0.012828	0.01716
	15		120.751	105.403	82.8224	85.908	68.3171	43.7997	57.2532	55.0692	80.0372	74.9684	98.0573	98.2125	124.883
2021S	Sphere	1	2	3	4	5	6	7	8	9	10	11	12	13	14	15		1_4	Sphere	1	2	3	4	5	6	7	8	9	10	11	12	13	14	15							1_4	Sphere	1	2	3	4	5	6	7
	1																		1																							1
	2	20.5393																	2																							2
	3																		3		0.001177																					3		0.001177
	4	53.2883	38.1937																4			0.010668																				4		0.012573	0.010668
	5	56.4182	50.2548		26.4229														5				7.1e-05																			5		0.032039	0.021907	7.1e-05
	6	71.65	61.9505		28.0313	17.5975													6				0.000215	0.00055																		6		0.024311	0.016884	0.000215	0.00055
	7	101.112	90.4413		53.625	46.1263	29.4813												7						0.034541																	7		0.045689	0.034289	0.018129	0.039592	0.034541
	8	80.9028	64.235		27.8725	43.6155	31.7854	40.4326											8				0.016944																			8		0.020332	0.018561	0.016944	0.013864	0.010487	0.012255
	9	102.523	83.3581		53.1913	72.6647	60.5618	60.7012	29.1786										9								0.002729															9		0.023157	0.02446	0.025396	0.017545	0.012255	0.034484
	10	72.3353	52.3983		31.0359	56.7271	52.1893	67.4458	27.241	32.0212									10								0.003961															10		0.021778	0.02462	0.029171	0.025618	0.017039	0.003944
	11	65.3184	47.4156		15.8151	40.1921	35.6551	54.2034	17.738	38.0755	16.8329								11				0.020441				0.007844		0.004019													11		0.01288	0.012446	0.020441	0.019238	0.014834	0.00841
	12	50.8135	30.4587		25.8418	50.8344	53.6392	76.6969	41.1712	54.2179	22.3956	23.6322							12			0.007988	0.021592						0.037744	0.019446												12		0.016083	0.007988	0.021592	0.021046	0.021698	0.028903
	13	78.2096	57.7805		50.3877	76.8094	74.4571	90.102	49.6988	44.4713	22.8614	38.8054	29.9583						13										0.002102		0.010286											13		0.001323	0.004798	0.016205	0.016028	0.010794	0.005848
	14	73.7055	55.824		65.756	90.8533	93.0205	113.021	73.4815	71.441	46.4339	59.0734	40.0982	26.9721					14													0.00032										14		0.00221	0.005871	0.018113	0.022272	0.015008	0.00526
	15
2021A	Sphere	1	2	3	4	5	6	7	8	9	10	11	12	13	14	15		1_5	Sphere	1	2	3	4	5	6	7	8	9	10	11	12	13	14	15							1_5	Sphere	1	2	3	4	5	6	7
	1																		1																							1
	2	20.5336																	2																							2
	3	34.1589	15.5577																3		0.000501																					3		0.000501
	4	53.272	38.1913	23.4352															4			0.015505																				4		0.012657	0.015505
	5	56.4115	50.2667	40.8844	26.4326														5				0.014334																			5		0.014272	0.013185	0.014334
	6	71.6411	61.9539	49.4341	28.0292	17.606													6				0.000136	0.014793																		6		0.014558	0.01811	0.000136	0.014793
	7	101.118	90.4506	76.7805	53.6258	46.1533	29.4974												7						0.02132																	7		0.034861	0.037144	0.019993	0.009387	0.02132
	8	80.8845	64.227	48.6938	27.8718	43.627	31.7837	40.4134											8				0.016316																			8		0.027586	0.027593	0.016316	0.00757	0.006058	0.00636
	9	102.498	83.3395	68.3921	53.1908	72.6795	60.5656	60.6787	29.1827										9								0.004261															9		0.046467	0.042171	0.028364	0.001698	0.008296	0.008533
	10	72.3003	52.371	38.3392	31.0277	56.7307	52.1832	67.4291	27.2421	32.0245									10								0.004982															10		0.052121	0.047256	0.036465	0.015581	0.019594	0.014697
	11	65.2958	47.4036	31.8788	15.8125	40.201	35.652	54.193	17.739	38.0764	16.8289								11				0.018654				0.004558		0.013609													11		0.026008	0.025064	0.018654	0.001476	0.008663	0.015843
	12	50.7812	30.4335	18.2384	25.841	50.8398	53.637	76.6923	41.1745	54.2181	22.3915	23.6344							12			0.002368	0.02004						0.049379	0.024572												12		0.004999	0.002368	0.02004	0.008076	0.02011	0.03724
	13	78.1886	57.7643	48.0235	50.3911	76.8226	74.4572	90.0835	49.6984	44.4568	22.8635	38.8085	29.9694						13										0.003573		0.009916											13		0.024983	0.014385	0.014173	0.000328	0.008716	0.014673
	14	73.6894	55.8106	53.1963	65.7613	90.8673	93.0227	113.009	73.4814	71.4254	46.4303	59.0759	40.106	26.9711					14													0.010576										14		0.018529	0.006349	0.015792	0.007402	0.013957	0.02479
	15
2022S	Sphere	1	2	3	4	5	6	7	8	9	10	11	12	13	14	15		2_3	Sphere	1	2	3	4	5	6	7	8	9	10	11	12	13	14	15							2_3	Sphere	1	2	3	4	5	6	7
	1																		1																							1
	2	20.5332																	2																							2
	3	34.1662	15.557																3																							3
	4	53.2809	38.1913	23.44															4																							4		0.000718
	5	56.4103	50.2489	40.8757	26.4184														5				0.010681																			5		0.003916		0.010681
	6	71.6389	61.9441	49.4353	28.0291	17.5918													6				0.004239	0.003649																		6		0.008659		0.004239	0.003649
	7	101.104	90.4398	76.7833	53.6277	46.1231	29.4842												7						0.007231																	7		0.013865		0.011038	0.006621	0.007231
	8	80.8951	64.2343	48.7028	27.8712	43.6055	31.7793	40.432											8				0.012633																			8		0.008837		0.012633	0.002136	0.006493	0.003503
	9	102.521	83.3628	68.4099	53.1938	72.6603	60.5616	60.7046	29.1842										9								0.000173															9		0.009732		0.013825	0.002271	0.005988	0.000194
	10	72.3319	52.4013	38.3619	31.035	56.7207	52.1858	67.4478	27.2431	32.0235									10								0.002103															10		0.008497		0.009385	0.004443	0.00389	0.001721
	11	65.3124	47.4168	31.8914	15.8107	40.1803	35.6458	54.2004	17.7357	38.0802	16.8385								11				0.013826				0.000317		0.002758													11		0.009541		0.013826	0.001723	0.006413	0.004945
	12	50.8032	30.4546	18.2487	25.8394	50.8269	53.6354	76.7007	41.1763	54.2275	22.4031	23.6396							12				0.019495						0.013327	0.020008												12		0.000405		0.019495	0.011761	0.022558	0.024984
	13	78.214	57.7906	48.0331	50.3891	76.8062	74.4551	90.1041	49.7011	44.4697	22.862	38.8126	29.9691						13										7.1e-05		0.008704											13		0.00071		0.003716	0.007068	0.002515	0.002072
	14	73.7077	55.8313	53.1967	65.7589	90.8524	93.0217	113.028	73.4896	71.4494	46.4402	59.0841	40.1043	26.982					14													3e-05										14		0.00123		0.003211	0.003216	0.004884	0.00513
	15
																		2_4	Sphere	1	2	3	4	5	6	7	8	9	10	11	12	13	14	15							2_4	Sphere	1	2	3	4	5	6	7
																			1																							1
																			2																							2
																			3		0.001698																					3		0.001698
																			4			0.006247																				4		0.003138	0.006247
																			5				0.001005																			5		0.015819	0.006547	0.001005
																			6				0.002214	0.004914																		6		0.0121	0.003499	0.002214	0.004914
																			7						0.023312																	7		0.02313	0.01099	0.011891	0.033708	0.023312
																			8				0.012006																			8		0.0009	0.001529	0.012006	0.009348	0.004814	0.01569
																			9								0.003927															9		0.008852	0.00602	0.013334	0.012553	0.009786	0.022723
																			10								0.00093															10		0.018807	0.015219	0.001193	0.000757	0.002157	0.014934
																			11				0.011262				0.000689		0.006742													11		0.002408	0.003373	0.011262	0.007255	0.003306	0.005528
																			12			0.012216	0.018686						0.009215	0.022252												12		0.025603	0.012216	0.018686	0.017205	0.020369	0.02041
																			13										0.001984		0.002423											13		0.01546	0.005759	0.00713	0.006041	0.002544	0.016433
																			14													0.000982										14		0.01223	0.001826	0.008448	0.010767	0.007064	0.00677
																		2_5	Sphere	1	2	3	4	5	6	7	8	9	10	11	12	13	14	15							2_5	Sphere	1	2	3	4	5	6	7
																			1																							1
																			2																							2
																			3		0.001022																					3		0.001022
																			4			0.00141																				4		0.003054	0.00141
																			5				0.015268																			5		0.001948	0.002175	0.015268
																			6				0.002135	0.009329																		6		0.002347	0.004725	0.002135	0.009329
																			7						0.010091																	7		0.012302	0.013845	0.013755	0.003503	0.010091
																			8				0.011378																			8		0.008154	0.007503	0.011378	0.012086	0.000385	0.002925
																			9								0.005459															9		0.014458	0.011691	0.016302	0.00669	0.005827	0.003228
																			10								9.1e-05															10		0.011536	0.007417	0.008487	0.010794	0.000398	0.003707
																			11				0.009475				0.002597		0.002848													11		0.01072	0.009245	0.009475	0.013459	0.002865	0.001905
																			12			0.00186	0.017134						0.02085	0.027378												12		0.004521	0.00186	0.017134	0.004235	0.018781	0.028747
																			13										0.000513		0.002053											13		0.010846	0.003828	0.005098	0.010315	0.000466	0.004088
																			14													0.009914										14		0.008509	0.002304	0.006127	0.004103	0.006013	0.01276
																		3_4	Sphere	1	2	3	4	5	6	7	8	9	10	11	12	13	14	15							3_4	Sphere	1	2	3	4	5	6	7
																			1																							1
																			2	0.005635																						2	0.005635
																			3																							3
																			4																							4	0.016279	0.00242
																			5				0.009676																			5	0.006742	0.011903		0.009676
																			6				0.002025	0.008563																		6	0.00881	0.003441		0.002025	0.008563
																			7						0.016081																	7	0.00585	0.009265		0.000853	0.027087	0.016081
																			8				0.000627																			8	0.018229	0.007937		0.000627	0.011484	0.001679	0.019193
																			9								0.0041															9	0.02565	0.018584		0.000491	0.014824	0.003798	0.022529
																			10								0.001173															10	0.034935	0.027304		0.008192	0.003686	0.006047	0.016655
																			11				0.002564				0.001006		0.003984													11	0.022564	0.011949		0.002564	0.008978	0.003107	0.010473
																			12				0.000809						0.004112	0.002244												12	0.032232	0.025198		0.000809	0.005444	0.002189	0.004574
																			13										0.002055		0.011127											13	0.021055	0.01617		0.003414	0.013109	2.9e-05	0.018505
																			14													0.001012										14	0.01609	0.01346		0.005237	0.013983	0.00218	0.0119
																		3_5	Sphere	1	2	3	4	5	6	7	8	9	10	11	12	13	14	15							3_5	Sphere	1	2	3	4	5	6	7
																			1																							1
																			2	0.006113																						2	0.006113
																			3																							3
																			4																							4	0.007376	0.002336
																			5				0.004587																			5	0.007951	0.005864		0.004587
																			6				0.002104	0.00568																		6	0.011049	0.006312		0.002104	0.00568
																			7						0.00286																	7	0.00794	0.001563		0.002717	0.003118	0.00286
																			8				0.001255																			8	0.007626	0.000683		0.001255	0.00995	0.006108	0.000578
																			9								0.005632															9	0.00195	0.004726		0.002477	0.004419	0.000161	0.003422
																			10								0.002194															10	0.003363	0.003039		0.000898	0.006351	0.003492	0.001986
																			11				0.004351				0.00228		0.005606													11	0.006039	0.001179		0.004351	0.011736	0.009278	0.00304
																			12				0.002361						0.007523	0.00737												12	0.010246	0.004116		0.002361	0.007526	0.003777	0.003763
																			13										0.000584		0.010757											13	0.004349	0.010136		0.001382	0.003247	0.002049	0.002016
																			14													0.009884										14	0.002227	0.007279		0.002916	0.000887	0.001129	0.00763
																		4_5	Sphere	1	2	3	4	5	6	7	8	9	10	11	12	13	14	15							4_5	Sphere	1	2	3	4	5	6	7
																			1																							1
																			2	0.000478																						2	0.000478
																			3		0.000676																					3	0.007258	0.000676
																			4			0.004837																				4	0.008903	8.4e-05	0.004837
																			5				0.014263																			5	0.001209	0.017767	0.008722	0.014263
																			6				7.9e-05	0.014243																		6	0.002239	0.009753	0.001226	7.9e-05	0.014243
																			7						0.013221																	7	0.01379	0.010828	0.002855	0.001864	0.030205	0.013221
																			8				0.000628																			8	0.010603	0.007254	0.009032	0.000628	0.021434	0.004429	0.018615
																			9								0.001532															9	0.0237	0.02331	0.017711	0.002968	0.019243	0.003959	0.025951
																			10								0.001021															10	0.031572	0.030343	0.022636	0.007294	0.010037	0.002555	0.018641
																			11				0.001787				0.003286		0.00959													11	0.016525	0.013128	0.012618	0.001787	0.020714	0.006171	0.007433
																			12			0.010356	0.001552						0.011635	0.005126												12	0.021986	0.021082	0.010356	0.001552	0.01297	0.001588	0.008337
																			13										0.001471		0.00037											13	0.025404	0.026306	0.009587	0.002032	0.016356	0.002078	0.020521
																			14													0.010896										14	0.018317	0.020739	0.000478	0.002321	0.01487	0.001051	0.01953
[truncated: 11 more columns]

## Sheet: NL_20A
campaign	X	Y	Z	Sphere
20A	363922	5.94558e+06	0.0013	1			Sphere	N	mean x	mean y	mean z
20A	363922	5.94558e+06	0.0019	1			1	8	363922	5.94558e+06	-0.00345
20A	363922	5.94558e+06	0.0029	1			2	7	363881	5.94551e+06	-0.1616
20A	363922	5.94558e+06	0.0063	1			3	0
20A	363922	5.94558e+06	0.0065	1			4	0
20A	363922	5.94558e+06	-0.0169	1			5	0
20A	363922	5.94558e+06	-0.0123	1			6	0
20A	363922	5.94558e+06	-0.0173	1			7	5	363851	5.94554e+06	-0.0132
20A	363881	5.94551e+06	-0.163	2			8	0
20A	363881	5.94551e+06	-0.1643	2			9	0
20A	363881	5.94551e+06	-0.1582	2			10	0
20A	363881	5.94551e+06	-0.1611	2			11	0
20A	363881	5.94551e+06	-0.1614	2			12	0
20A	363881	5.94551e+06	-0.1633	2			13	2	363911	5.94546e+06	-0.32275
20A	363881	5.94551e+06	-0.1599	2			14	0
20A	363851	5.94554e+06	-0.0099	7			15	0
20A	363851	5.94554e+06	-0.0157	7
20A	363851	5.94554e+06	-0.0135	7
20A	363851	5.94554e+06	-0.011	7
20A	363851	5.94554e+06	-0.0159	7
20A	363911	5.94546e+06	-0.3275	13
20A	363911	5.94546e+06	-0.318	13

## Sheet: NL_21S
campaign	X	Y	Z	Sphere
21S	363910	5.94552e+06	0.1025	14			Sphere	N	mean x	mean y	mean z
21S	363910	5.94552e+06	0.1056	14			1	9	363922	5.94558e+06	-0.00414444
21S	363910	5.94552e+06	0.1028	14			2	24	363881	5.94551e+06	-0.162275
21S	363910	5.94552e+06	0.1072	14			3	31	363921	5.94553e+06	-0.153639
21S	363910	5.94552e+06	0.102	14			4	24	363916	5.94555e+06	0.038575
21S	363910	5.94552e+06	0.1032	14			5	19	363954	5.94553e+06	-0.2305
21S	363910	5.94552e+06	0.1071	14			6	14	363968	5.94554e+06	-0.194693
21S	363910	5.94552e+06	0.1046	14			7	16	363851	5.94554e+06	-0.0108062
21S	363910	5.94552e+06	0.1023	14			8	20	363882	5.94555e+06	0.068485
21S	363910	5.94552e+06	0.1032	14			9	23	363905	5.94556e+06	-0.012887
21S	363910	5.94552e+06	0.1073	14			10	21	363938	5.94555e+06	0.0035619
21S	363910	5.94552e+06	0.1043	14			11	6
21S	363910	5.94552e+06	0.1	14			12	19	363942	5.94549e+06	-0.398147
21S	363910	5.94552e+06	0.1032	14			13	15	363911	5.94546e+06	-0.329973
21S	363910	5.94552e+06	0.1034	14			14	28	363910	5.94552e+06	0.105039
21S	363910	5.94552e+06	0.1077	14			15	0
21S	363910	5.94552e+06	0.1058	14
21S	363910	5.94552e+06	0.1085	14
21S	363910	5.94552e+06	0.1082	14
21S	363910	5.94552e+06	0.1051	14
21S	363910	5.94552e+06	0.105	14
21S	363910	5.94552e+06	0.105	14
21S	363910	5.94552e+06	0.1061	14
21S	363910	5.94552e+06	0.1078	14
21S	363910	5.94552e+06	0.1062	14
21S	363910	5.94552e+06	0.1062	14
21S	363910	5.94552e+06	0.1069	14
21S	363910	5.94552e+06	0.1039	14
21S	363911	5.94546e+06	-0.3263	13
21S	363911	5.94546e+06	-0.3319	13
21S	363911	5.94546e+06	-0.3267	13
21S	363911	5.94546e+06	-0.3311	13
21S	363911	5.94546e+06	-0.3272	13
21S	363911	5.94546e+06	-0.3283	13
21S	363911	5.94546e+06	-0.3245	13
21S	363911	5.94546e+06	-0.3251	13
21S	363911	5.94546e+06	-0.3274	13
21S	363911	5.94546e+06	-0.3262	13
21S	363911	5.94546e+06	-0.3337	13
21S	363911	5.94546e+06	-0.3331	13
21S	363911	5.94546e+06	-0.3364	13
21S	363911	5.94546e+06	-0.3364	13
21S	363911	5.94546e+06	-0.3353	13
21S	363942	5.94549e+06	-0.3951	12
21S	363942	5.94549e+06	-0.3966	12
21S	363942	5.94549e+06	-0.3925	12
21S	363942	5.94549e+06	-0.4043	12
21S	363942	5.94549e+06	-0.3954	12
21S	363942	5.94549e+06	-0.399	12
21S	363942	5.94549e+06	-0.3966	12
21S	363942	5.94549e+06	-0.396	12
21S	363942	5.94549e+06	-0.3986	12
21S	363942	5.94549e+06	-0.3981	12
21S	363942	5.94549e+06	-0.3939	12
21S	363942	5.94549e+06	-0.3971	12
21S	363942	5.94549e+06	-0.4011	12
21S	363942	5.94549e+06	-0.4115	12
21S	363942	5.94549e+06	-0.3915	12
21S	363942	5.94549e+06	-0.3932	12
21S	363942	5.94549e+06	-0.4011	12
21S	363942	5.94549e+06	-0.3976	12
21S	363942	5.94549e+06	-0.4056	12
21S	363989	5.94551e+06	-0.3827	11
21S	363989	5.94551e+06	-0.3862	11
21S	363989	5.94551e+06	-0.3844	11
21S	363989	5.94551e+06	-0.3844	11
21S	363989	5.94551e+06	-0.3857	11
21S	363989	5.94551e+06	-0.3875	11
21S	363938	5.94555e+06	0.0023	10
21S	363938	5.94555e+06	0.0063	10
21S	363938	5.94555e+06	0.0068	10
21S	363938	5.94555e+06	0.0026	10
21S	363938	5.94555e+06	0.0025	10
21S	363938	5.94555e+06	0.0003	10
21S	363938	5.94555e+06	0.002	10
21S	363938	5.94555e+06	0.0034	10
21S	363938	5.94555e+06	0.0031	10
21S	363938	5.94555e+06	0.0048	10
21S	363938	5.94555e+06	0.0028	10
21S	363938	5.94555e+06	0.0053	10
21S	363938	5.94555e+06	0.0058	10
21S	363938	5.94555e+06	0.0022	10
21S	363938	5.94555e+06	0.0024	10
21S	363938	5.94555e+06	0.0026	10
21S	363938	5.94555e+06	0.0026	10
21S	363938	5.94555e+06	0.0042	10
21S	363938	5.94555e+06	0.0083	10
21S	363938	5.94555e+06	0.0016	10
21S	363938	5.94555e+06	0.0029	10
21S	363905	5.94556e+06	-0.0096	9
21S	363905	5.94556e+06	-0.0094	9
21S	363905	5.94556e+06	-0.0116	9
21S	363905	5.94556e+06	-0.0095	9
21S	363905	5.94556e+06	-0.0132	9
21S	363905	5.94556e+06	-0.012	9
21S	363905	5.94556e+06	-0.012	9
21S	363905	5.94556e+06	-0.0081	9
21S	363905	5.94556e+06	-0.0122	9
21S	363905	5.94556e+06	-0.0088	9
21S	363905	5.94556e+06	-0.0116	9
21S	363905	5.94556e+06	-0.0149	9
21S	363905	5.94556e+06	-0.0186	9
21S	363905	5.94556e+06	-0.0186	9
21S	363905	5.94556e+06	-0.0126	9
21S	363905	5.94556e+06	-0.0097	9
21S	363905	5.94556e+06	-0.0097	9
21S	363905	5.94556e+06	-0.0131	9
21S	363905	5.94556e+06	-0.0164	9
21S	363905	5.94556e+06	-0.0151	9
21S	363905	5.94556e+06	-0.0151	9
21S	363905	5.94556e+06	-0.0178	9
21S	363905	5.94556e+06	-0.0168	9
21S	363882	5.94555e+06	0.0709	8
21S	363882	5.94555e+06	0.0682	8
21S	363882	5.94555e+06	0.0647	8
21S	363882	5.94555e+06	0.0713	8
21S	363882	5.94555e+06	0.072	8
21S	363882	5.94555e+06	0.0713	8
21S	363882	5.94555e+06	0.068	8
21S	363882	5.94555e+06	0.0699	8
21S	363882	5.94555e+06	0.0696	8
21S	363882	5.94555e+06	0.0689	8
21S	363882	5.94555e+06	0.0674	8
21S	363882	5.94555e+06	0.0674	8
21S	363882	5.94555e+06	0.0701	8
21S	363882	5.94555e+06	0.0683	8
21S	363882	5.94555e+06	0.0683	8
21S	363882	5.94555e+06	0.0662	8
21S	363882	5.94555e+06	0.0666	8
21S	363882	5.94555e+06	0.0665	8
21S	363882	5.94555e+06	0.0666	8
21S	363882	5.94555e+06	0.0675	8
21S	363851	5.94554e+06	-0.004	7
21S	363851	5.94554e+06	-0.0138	7
21S	363851	5.94554e+06	-0.0075	7
21S	363851	5.94554e+06	-0.014	7
21S	363851	5.94554e+06	-0.0079	7
21S	363851	5.94554e+06	-0.0113	7
21S	363851	5.94554e+06	-0.0077	7
21S	363851	5.94554e+06	-0.0077	7
21S	363851	5.94554e+06	-0.0113	7
21S	363851	5.94554e+06	-0.0115	7
21S	363851	5.94554e+06	-0.0115	7
21S	363851	5.94554e+06	-0.0179	7
21S	363851	5.94554e+06	-0.0119	7
21S	363851	5.94554e+06	-0.0101	7
21S	363851	5.94554e+06	-0.0108	7
21S	363851	5.94554e+06	-0.014	7
21S	363968	5.94554e+06	-0.1939	6
21S	363968	5.94554e+06	-0.1955	6
21S	363968	5.94554e+06	-0.1927	6
21S	363968	5.94554e+06	-0.1959	6
21S	363968	5.94554e+06	-0.1933	6
21S	363968	5.94554e+06	-0.1904	6
21S	363968	5.94554e+06	-0.1921	6
21S	363968	5.94554e+06	-0.2047	6
21S	363968	5.94554e+06	-0.1915	6
21S	363968	5.94554e+06	-0.192	6
21S	363968	5.94554e+06	-0.2022	6
21S	363968	5.94554e+06	-0.1914	6
21S	363968	5.94554e+06	-0.1922	6
21S	363968	5.94554e+06	-0.1979	6
21S	363954	5.94553e+06	-0.2258	5
21S	363954	5.94553e+06	-0.2323	5
21S	363954	5.94553e+06	-0.2297	5
21S	363954	5.94553e+06	-0.2293	5
21S	363954	5.94553e+06	-0.2298	5
21S	363954	5.94553e+06	-0.2283	5
21S	363954	5.94553e+06	-0.229	5
21S	363954	5.94553e+06	-0.233	5
21S	363954	5.94553e+06	-0.2316	5
21S	363954	5.94553e+06	-0.2331	5
21S	363954	5.94553e+06	-0.2321	5
21S	363954	5.94553e+06	-0.2266	5
21S	363954	5.94553e+06	-0.2309	5
21S	363954	5.94553e+06	-0.2307	5
21S	363954	5.94553e+06	-0.2278	5
21S	363954	5.94553e+06	-0.2301	5
21S	363954	5.94553e+06	-0.2301	5
21S	363954	5.94553e+06	-0.2399	5
21S	363954	5.94553e+06	-0.2294	5
21S	363916	5.94555e+06	0.0393	4
21S	363916	5.94555e+06	0.0385	4
21S	363916	5.94555e+06	0.0401	4
21S	363916	5.94555e+06	0.0316	4
21S	363916	5.94555e+06	0.0421	4
21S	363916	5.94555e+06	0.0444	4
21S	363916	5.94555e+06	0.0388	4
21S	363916	5.94555e+06	0.0366	4
21S	363916	5.94555e+06	0.0403	4
21S	363916	5.94555e+06	0.0379	4
21S	363916	5.94555e+06	0.0404	4
21S	363916	5.94555e+06	0.0436	4
21S	363916	5.94555e+06	0.0377	4
21S	363916	5.94555e+06	0.0396	4
21S	363916	5.94555e+06	0.0357	4
21S	363916	5.94555e+06	0.0357	4
21S	363916	5.94555e+06	0.0384	4
21S	363916	5.94555e+06	0.0379	4
21S	363916	5.94555e+06	0.0379	4
21S	363916	5.94555e+06	0.0394	4
21S	363916	5.94555e+06	0.0347	4
21S	363916	5.94555e+06	0.039	4
21S	363916	5.94555e+06	0.039	4
21S	363916	5.94555e+06	0.0372	4
21S	363921	5.94553e+06	-0.1549	3
21S	363921	5.94553e+06	-0.1533	3
21S	363921	5.94553e+06	-0.1567	3
21S	363921	5.94553e+06	-0.1547	3
21S	363921	5.94553e+06	-0.1532	3
21S	363921	5.94553e+06	-0.1528	3
21S	363921	5.94553e+06	-0.153	3
21S	363921	5.94553e+06	-0.1557	3
21S	363921	5.94553e+06	-0.1511	3
21S	363921	5.94553e+06	-0.1529	3
21S	363921	5.94553e+06	-0.1539	3
21S	363921	5.94553e+06	-0.1492	3
21S	363921	5.94553e+06	-0.1521	3
21S	363921	5.94553e+06	-0.1562	3
21S	363921	5.94553e+06	-0.1561	3
21S	363921	5.94553e+06	-0.1557	3
21S	363921	5.94553e+06	-0.1552	3
21S	363921	5.94553e+06	-0.158	3
21S	363921	5.94553e+06	-0.1594	3
21S	363921	5.94553e+06	-0.1544	3
21S	363921	5.94553e+06	-0.1502	3
21S	363921	5.94553e+06	-0.1502	3
21S	363921	5.94553e+06	-0.1528	3
21S	363921	5.94553e+06	-0.1523	3
21S	363921	5.94553e+06	-0.1522	3
21S	363921	5.94553e+06	-0.152	3
21S	363921	5.94553e+06	-0.1511	3
21S	363921	5.94553e+06	-0.1555	3
21S	363921	5.94553e+06	-0.1547	3
21S	363921	5.94553e+06	-0.1515	3
21S	363921	5.94553e+06	-0.1518	3
21S	363881	5.94551e+06	-0.1601	2
21S	363881	5.94551e+06	-0.1644	2
21S	363881	5.94551e+06	-0.157	2
21S	363881	5.94551e+06	-0.1583	2
21S	363881	5.94551e+06	-0.1629	2
21S	363881	5.94551e+06	-0.1634	2
21S	363881	5.94551e+06	-0.1623	2
21S	363881	5.94551e+06	-0.1633	2
21S	363881	5.94551e+06	-0.16	2
21S	363881	5.94551e+06	-0.1629	2
21S	363881	5.94551e+06	-0.158	2
21S	363881	5.94551e+06	-0.1621	2
21S	363881	5.94551e+06	-0.1696	2
21S	363881	5.94551e+06	-0.1625	2
21S	363881	5.94551e+06	-0.1636	2
21S	363881	5.94551e+06	-0.1635	2
21S	363881	5.94551e+06	-0.1648	2
21S	363881	5.94551e+06	-0.1611	2
21S	363881	5.94551e+06	-0.1603	2
21S	363881	5.94551e+06	-0.1649	2
21S	363881	5.94551e+06	-0.1626	2
21S	363881	5.94551e+06	-0.1622	2
21S	363881	5.94551e+06	-0.1622	2
21S	363881	5.94551e+06	-0.1626	2
21S	363922	5.94558e+06	0.0035	1
21S	363922	5.94558e+06	0.0015	1
21S	363922	5.94558e+06	-0.0065	1
21S	363922	5.94558e+06	-0.0055	1
21S	363922	5.94558e+06	-0.0045	1
21S	363922	5.94558e+06	-0.0041	1
21S	363922	5.94558e+06	-0.0041	1
21S	363922	5.94558e+06	-0.0081	1
21S	363922	5.94558e+06	-0.0095	1

## Sheet: NL_21A
campaign	X	Y	Z	Sphere
21A	363910	5.94552e+06	0.1011	14			Sphere	N	mean x	mean y	mean z
21A	363910	5.94552e+06	0.1008	14			1	2	363922	5.94558e+06	0.003
21A	363910	5.94552e+06	0.1014	14			2	5	363881	5.94551e+06	-0.16186
21A	363910	5.94552e+06	0.1017	14			3	8	363921	5.94553e+06	-0.158263
21A	363910	5.94552e+06	0.1011	14			4	7	363916	5.94555e+06	0.0372571
21A	363910	5.94552e+06	0.1011	14			5	5	363954	5.94553e+06	-0.22966
21A	363910	5.94552e+06	0.1008	14			6	2	363968	5.94554e+06	-0.18695
21A	363910	5.94552e+06	0.1015	14			7	1	363851	5.94554e+06	0.0006
21A	363910	5.94552e+06	0.1013	14			8	4	363882	5.94555e+06	0.0714
21A	363911	5.94546e+06	-0.3222	13			9	7	363905	5.94556e+06	-0.00988571
21A	363911	5.94546e+06	-0.3222	13			10	4	363938	5.94555e+06	0.0017
21A	363942	5.94549e+06	-0.3944	12			11	1
21A	363942	5.94549e+06	-0.3944	12			12	2	363942	5.94549e+06	-0.3944
21A	363989	5.94551e+06	-0.3748	11			13	2	363911	5.94546e+06	-0.3222
21A	363938	5.94555e+06	0.0019	10			14	9	363910	5.94552e+06	0.1012
21A	363938	5.94555e+06	0.0017	10			15	0
21A	363938	5.94555e+06	0.0021	10
21A	363938	5.94555e+06	0.0011	10
21A	363905	5.94556e+06	-0.0099	9
21A	363905	5.94556e+06	-0.0098	9
21A	363905	5.94556e+06	-0.0091	9
21A	363905	5.94556e+06	-0.0102	9
21A	363905	5.94556e+06	-0.0097	9
21A	363905	5.94556e+06	-0.0106	9
21A	363905	5.94556e+06	-0.0099	9
21A	363882	5.94555e+06	0.0714	8
21A	363882	5.94555e+06	0.0712	8
21A	363882	5.94555e+06	0.0714	8
21A	363882	5.94555e+06	0.0716	8
21A	363851	5.94554e+06	0.0006	7
21A	363968	5.94554e+06	-0.1875	6
21A	363968	5.94554e+06	-0.1864	6
21A	363954	5.94553e+06	-0.23	5
21A	363954	5.94553e+06	-0.229	5
21A	363954	5.94553e+06	-0.2298	5
21A	363954	5.94553e+06	-0.2303	5
21A	363954	5.94553e+06	-0.2292	5
21A	363916	5.94555e+06	0.0374	4
21A	363916	5.94555e+06	0.0374	4
21A	363916	5.94555e+06	0.0373	4
21A	363916	5.94555e+06	0.0363	4
21A	363916	5.94555e+06	0.0367	4
21A	363916	5.94555e+06	0.0379	4
21A	363916	5.94555e+06	0.0378	4
21A	363921	5.94553e+06	-0.1585	3
21A	363921	5.94553e+06	-0.1582	3
21A	363921	5.94553e+06	-0.1584	3
21A	363921	5.94553e+06	-0.1579	3
21A	363921	5.94553e+06	-0.1587	3
21A	363921	5.94553e+06	-0.1581	3
21A	363921	5.94553e+06	-0.1579	3
21A	363921	5.94553e+06	-0.1584	3
21A	363881	5.94551e+06	-0.162	2
21A	363881	5.94551e+06	-0.1616	2
21A	363881	5.94551e+06	-0.1619	2
21A	363881	5.94551e+06	-0.162	2
21A	363881	5.94551e+06	-0.1618	2
21A	363922	5.94558e+06	0.003	1
21A	363922	5.94558e+06	0.003	1

[truncated: 3 more sheets: NL_22S, NL_RMS yxz z xy, NL_reference sphere distance ]
