# Supplementary material for: Beyond annual metrics: Linking seasonal population dynamics to vertical oyster reef growth
Source: Ecol Evol. 2024 Sep 17;14(9):e70238. doi: 10.1002/ece3.70238 (PMC11407904; doi:10.1002/ece3.70238)
Supplement: Supplementary file 3 — Appendix S3 [file ECE3-14-e70238-s001.xlsx]

## Sheet: KB_LWW_ab
Logistic regression coefficients	2019A	2020S	2020A	2021S	2021A	2022S	all					sampling locations (WGS84)				sampling date
a	0.0032	0.0058	0.007	0.0017	0.0062	0.0031	0.004					ID	lat	long			2019A	2020S	2020A	2021S	2021A	2022S
b	2.0841	1.9899	1.9442	2.2291	1.9527	2.0927	2.0477					lok1	53.6465	8.26276		week of sampling dd/mm/yyyy	18/11/2019	02/03/2020	07/09/2020	15/03/2021	11/10/2021	21/03/2022
												lok2	53.6478	8.264
Lww/m2												lok3	53.6472	8.26433
	2019A	2020S	2020A	2021S	2021A	2022S						lok4	53.647	8.26545
lok1 M.g LWW [g/m²]	18623.8	35697.4	31990.8	22561.9	28452.2	33137.8						lok5	53.6478	8.26497
lok2 M.g LWW [g/m²]	24527.7	26322.1	42138.2	26586.1	28261	27531.6						lok6	53.6475	8.26599
lok3 M.g LWW [g/m²]	16601.1	22461.5	28770.8	38667.1	36917	50560.5						lok7	53.6479	8.26819
lok4 M.g LWW [g/m²]	34246.4	17080.3	23601.2	38271.4	41969.1	45781.6						lok8	53.6475	8.26765
lok5 M.g LWW [g/m²]	8031.82	51790.7	28197.4	24722.8	30098.4	35857.4						lok9	53.6472	8.26867
lok6 M.g LWW [g/m²]	24025.9	32964.7	31859.3	19647	39314.3	32489.2						lok10	53.6471	8.27007
lok7 M.g LWW [g/m²]	28872	29605.7	30241.9	24940.2	42162.7	42286.2						lok11	53.6467	8.26966
lok8 M.g LWW [g/m²]	19485.9	28556.6	23200.5	32935.7	46105.6	21113.2						lok12	53.6458	8.27054
lok9 M.g LWW [g/m²]	32102.8	23019.1	28414.5	24732.3	28221.9	24134.5
lok10 M.g LWW [g/m²]	44794.9	47633	35142.8	31424.8	24464.8	23169
lok11 M.g LWW [g/m²]	16044.6	44324.6	47233.8	40690.1	31899	22052.4
lok12 M.g LWW [g/m²]	27957.7	38389.4	31084.7	34584	36084.5	34273.7		overall mean	S.D. of means
mean LWW [g/m²]	24609.6	33153.8	31823	29980.3	34495.9	32698.9		31126.9	3527.17
median LWW [g/m²]	24276.8	31285.2	30663.3	29005.4	33991.8	32813.5
S.D. LWW [g/m²]	9819.21	10751.2	6967.58	7037.77	6891.91	9691.82
ind. >25 mm/m2
lok1 M.g ab. [ind.m²]	784	592	1024	672	784	544
lok2 M.g ab. [ind.m²]	608	432	816	432	544	608
lok3 M.g ab. [ind.m²]	384	496	448	784	704	800
lok4 M.g ab. [ind.m²]	480	400	688	640	656	656
lok5 M.g ab. [ind.m²]	240	720	464	576	560	640
lok6 M.g ab. [ind.m²]	400	448	544	336	480	496
lok7 M.g ab. [ind.m²]	624	352	832	512	688	640
lok8 M.g ab. [ind.m²]	480	688	544	672	720	528
lok9 M.g ab. [ind.m²]	800	336	608	736	512	496
lok10 M.g ab. [ind.m²]	704	800	784	560	528	464
lok11 M.g ab. [ind.m²]	1008	992	896	976	592	448
lok12 M.g ab. [ind.m²]	1104	848	800	704	592	704		overall mean	S.D. of means
mean [ind.m²]	634.667	592	704	633.333	613.333	585.333		627.111	42.8385
median [ind.m²]	616	544	736	656	592	576
S.D. [ind.m²]	258.743	215.312	182.81	168.15	95.3513	107.105

## Sheet: NL_LWW_ab
Logistic regression coefficients	2019A	2020S	2020A	2021S	2021A	2022S	all					sampling locations (WGS84)				sampling date
a	0.0029	0.0049	0.0058	0.0038	0.0037	0.0074	0.0047					ID	lat	long			2019A	2020S	2020A	2021S	2021A	2022S
b	2.1332	2.0392	1.9752	2.0773	2.0727	1.9341	2.0291					lok1	53.6403	6.93867		week of sampling dd/mm/yyyy	21/10/2019	04/05/2020	21/09/2020	19/04/2021	13/09/2021	11/04/2022
												lok2	53.6423	6.94267
Lww/m2												lok3	53.642	6.941
	2019A	2020S	2020A	2021S	2021A	2022S						lok4	53.6413	6.93733
lok1 M.g LWW [g/m²]	25869.8	24427.4	34178.8	24892.4	45160.4	46518.6						lok5	53.6427	6.94033
lok2 M.g LWW [g/m²]	19197.6	35435.5	17966.1	26749	20220.2	39778.9						lok6	53.644	6.941
lok3 M.g LWW [g/m²]	29474.4	38201	29687.7	29499	32614.5	42558.2						lok7	53.642	6.94433
lok4 M.g LWW [g/m²]	38940.9	16009.9	13789.2	28490.1	16911.2	37715						lok8	53.644	6.94733
lok5 M.g LWW [g/m²]	18040.8	28328.7	12519.3	29320.9	23513	21182.7						lok9	53.6423	6.94808
lok6 M.g LWW [g/m²]	13565.1	16418.3	12626.4	15354	23633.4	15461						lok10	53.6425	6.95013
lok7 M.g LWW [g/m²]	12246.9	7546.68	6299.89	5876.27	4755.38	8802.54						lok11	53.643	6.948
lok8 M.g LWW [g/m²]	15311.9	5934.77	24972.9	30941	17503.7	17491.8						lok12	53.6433	6.944
lok9 M.g LWW [g/m²]	1349.5	3834.1	6345.24	3747.37	5775.25	1318.33
lok10 M.g LWW [g/m²]	629.192	5572.46	8664.22	4070.2	3513.82	1354.04
lok11 M.g LWW [g/m²]	4810.47	3136.55	15654.5	5968.78	9010.58	11624.3
lok12 M.g LWW [g/m²]	34091.6	14663.8	27644.4	20700.4	25582.5	47511.2		overall mean	S.D. of means
mean LWW [g/m²]	17794	16625.8	17529	18800.8	19016.2	24276.4		19007	2725.25
median LWW [g/m²]	16676.4	15336.9	14721.8	22796.4	18862	19337.3
S.D. LWW [g/m²]	12449.6	12379.9	9435.71	11108.8	12359.7	17516.4
ind. >25 mm/m2
lok1 M.g ab. [ind.m²]	336	368	624	464	656	848
lok2 M.g ab. [ind.m²]	608	448	320	416	608	784
lok3 M.g ab. [ind.m²]	432	528	368	336	448	656
lok4 M.g ab. [ind.m²]	464	288	240	416	176	608
lok5 M.g ab. [ind.m²]	224	336	208	432	304	384
lok6 M.g ab. [ind.m²]	144	160	160	192	400	288
lok7 M.g ab. [ind.m²]	240	272	240	272	160	304
lok8 M.g ab. [ind.m²]	208	80	432	352	448	496
lok9 M.g ab. [ind.m²]	48	208	128	208	368	80
lok10 M.g ab. [ind.m²]	80	128	224	112	128	112
lok11 M.g ab. [ind.m²]	208	144	320	192	400	512
lok12 M.g ab. [ind.m²]	272	176	336	304	688	752		overall mean	S.D. of means
mean [ind.m²]	272	261.333	300	308	398.667	485.333		337.556	87.1368
median [ind.m²]	232	240	280	320	400	504
S.D. [ind.m²]	163.596	137.694	134.754	113.778	187.89	256.303

## Sheet: KB_19A
oyster shell length (mm)	sum	lok1	lok2	lok3	lok4	lok5	lok6	lok7	lok8	lok9	lok10	lok11	lok12	LWW (g)	lok1	lok2	lok3	lok4	lok5	lok6	lok7	lok8	lok9	lok10	lok11	lok12	a	0.0032
6	4	1	2	0	0	0	0	0	0	0	0	1	0		0.133935	0.267871	0	0	0	0	0	0	0	0	0.133935	0	b	2.0841
7	3	0	1	0	0	0	0	0	0	0	0	2	0		0	0.18468	0	0	0	0	0	0	0	0	0.369359	0
8	2	0	0	0	0	0	0	0	1	0	0	1	0		0	0	0	0	0	0	0	0.243938	0	0	0.243938	0
9	8	1	0	0	1	0	0	1	2	0	0	3	0		0.311808	0	0	0.311808	0	0	0.311808	0.623615	0	0	0.935423	0
10	5	1	0	0	0	0	0	1	0	0	0	2	1		0.388374	0	0	0	0	0	0.388374	0	0	0	0.776748	0.388374
11	8	0	2	0	0	0	0	1	0	1	2	1	1		0	0.947429	0	0	0	0	0.473714	0	0.473714	0.947429	0.473714	0.473714
12	6	0	0	0	0	0	0	0	1	0	1	3	1		0	0	0	0	0	0	0	0.5679	0	0.5679	1.7037	0.5679
13	3	0	0	0	0	0	0	1	0	0	1	0	1		0	0	0	0	0	0	0.670995	0	0	0.670995	0	0.670995
14	13	1	5	0	0	0	1	0	0	0	3	2	1		0.783061	3.9153	0	0	0	0.783061	0	0	0	2.34918	1.56612	0.783061
15	11	2	1	0	0	0	0	1	0	0	2	5	0		1.80831	0.904153	0	0	0	0	0.904153	0	0	1.80831	4.52076	0
16	8	0	2	0	0	0	0	0	0	2	0	4	0		0	2.06865	0	0	0	0	0	0	2.06865	0	4.13729	0
17	13	4	1	0	0	0	0	0	3	0	1	2	2		4.69449	1.17362	0	0	0	0	0	3.52087	0	1.17362	2.34725	2.34725
18	2	0	1	0	0	0	0	0	1	0	0	0	0		0	1.3221	0	0	0	0	0	1.3221	0	0	0	0
19	8	1	0	0	0	0	1	0	1	0	3	2	0		1.47979	0	0	0	0	1.47979	0	1.47979	0	4.43937	2.95958	0
20	12	3	3	0	0	0	0	1	0	0	1	4	0		4.94024	4.94024	0	0	0	0	1.64675	0	0	1.64675	6.58698	0
21	12	3	2	0	0	0	1	0	1	2	1	1	1		5.46901	3.646	0	0	0	1.823	0	1.823	3.646	1.823	1.823	1.823
22	10	1	4	0	1	0	0	0	1	1	2	0	0		2.0086	8.03439	0	2.0086	0	0	0	2.0086	2.0086	4.0172	0	0
23	14	1	1	0	1	1	1	0	0	2	2	3	2		2.20357	2.20357	0	2.20357	2.20357	2.20357	0	0	4.40714	4.40714	6.61071	4.40714
24	7	0	1	1	0	0	0	0	0	4	0	0	1		0	2.40795	2.40795	0	0	0	0	0	9.63182	0	0	2.40795
25	11	0	1	0	1	0	1	0	0	1	5	1	1		0	2.62178	0	2.62178	0	2.62178	0	0	2.62178	13.1089	2.62178	2.62178
26	12	3	2	0	0	0	2	0	0	2	0	1	2		8.53527	5.69018	0	0	0	5.69018	0	0	5.69018	0	2.84509	5.69018
27	15	1	0	0	0	3	0	0	4	3	0	3	1		3.0779	0	0	0	9.23371	0	0	12.3116	9.23371	0	9.23371	3.0779
28	10	0	3	0	0	1	0	0	0	1	2	2	1		0	9.96078	0	0	3.32026	0	0	0	3.32026	6.64052	6.64052	3.32026
29	13	2	1	0	0	0	0	0	0	3	2	2	3		7.14437	3.57218	0	0	0	0	0	0	10.7165	7.14437	7.14437	10.7165
30	12	0	2	1	3	1	0	2	0	0	0	1	2		0	7.6674	3.8337	11.5011	3.8337	0	7.6674	0	0	0	3.8337	7.6674
31	6	0	0	0	0	0	1	0	3	0	1	1	0		0	0	0	0	0	4.10485	0	12.3145	0	4.10485	4.10485	0
32	20	1	3	1	0	0	1	1	1	6	0	5	1		4.38564	13.1569	4.38564	0	0	4.38564	4.38564	4.38564	26.3138	0	21.9282	4.38564
33	15	3	0	0	2	0	1	1	1	2	2	3	0		14.0283	0	0	9.35222	0	4.67611	4.67611	4.67611	9.35222	9.35222	14.0283	0
34	15	0	2	0	0	1	0	1	0	3	4	3	1		0	9.95257	0	0	4.97628	0	4.97628	0	14.9289	19.9051	14.9289	4.97628
35	14	2	2	1	1	1	0	1	0	1	1	3	1		10.5724	10.5724	5.28618	5.28618	5.28618	0	5.28618	0	5.28618	5.28618	15.8585	5.28618
36	14	3	2	2	0	0	1	1	0	1	2	2	0		16.8175	11.2117	11.2117	0	0	5.60583	5.60583	0	5.60583	11.2117	11.2117	0
37	17	0	2	4	1	1	0	0	1	2	1	3	2		0	11.8705	23.741	5.93525	5.93525	0	0	5.93525	11.8705	5.93525	17.8058	11.8705
38	7	2	0	1	2	0	0	0	0	0	0	2	0		12.5489	0	6.27447	12.5489	0	0	0	0	0	0	12.5489	0
39	14	2	1	0	0	0	1	3	1	0	1	3	2		13.247	6.6235	0	0	0	6.6235	19.8705	6.6235	0	6.6235	19.8705	13.247
40	5	1	1	0	1	0	0	0	0	1	0	1	0		6.98238	6.98238	0	6.98238	0	0	0	0	6.98238	0	6.98238	0
41	9	1	0	0	1	0	1	0	1	0	0	1	4		7.35111	0	0	7.35111	0	7.35111	0	7.35111	0	0	7.35111	29.4044
42	12	4	0	1	1	0	0	0	2	0	0	4	0		30.9189	0	7.72972	7.72972	0	0	0	15.4594	0	0	30.9189	0
43	10	1	1	1	1	0	0	1	0	1	0	3	1		8.11823	8.11823	8.11823	8.11823	0	0	8.11823	0	8.11823	0	24.3547	8.11823
44	16	1	1	0	0	1	0	5	1	0	1	2	4		8.51667	8.51667	0	0	8.51667	0	42.5833	8.51667	0	8.51667	17.0333	34.0667
45	9	0	1	0	0	1	0	3	1	0	1	2	0		0	8.92504	0	0	8.92504	0	26.7751	8.92504	0	8.92504	17.8501	0
46	8	1	0	0	0	0	0	1	0	0	0	2	4		9.34337	0	0	0	0	0	9.34337	0	0	0	18.6867	37.3735
47	6	0	0	1	0	0	0	1	0	2	0	1	1		0	0	9.77168	0	0	0	9.77168	0	19.5434	0	9.77168	9.77168
48	4	0	0	0	1	0	0	0	0	0	0	0	3		0	0	0	10.21	0	0	0	0	0	0	0	30.6299
49	6	0	0	1	0	0	0	1	0	0	0	1	3		0	0	10.6583	0	0	0	10.6583	0	0	0	10.6583	31.9749
50	3	0	0	0	0	0	0	0	0	0	0	0	3		0	0	0	0	0	0	0	0	0	0	0	33.3499
51	2	0	0	0	0	0	0	0	0	0	0	1	1		0	0	0	0	0	0	0	0	0	0	11.585	11.585
52	1	0	0	0	0	0	0	0	0	0	0	1	0		0	0	0	0	0	0	0	0	0	0	12.0635	0
53	3	0	0	0	0	0	1	0	1	0	0	0	1		0	0	0	0	0	12.552	0	12.552	0	0	0	12.552
54	10	1	0	0	0	0	0	2	2	0	0	3	2		13.0506	0	0	0	0	0	26.1013	26.1013	0	0	39.1519	26.1013
55	3	2	0	0	0	0	0	1	0	0	0	0	0		27.1188	0	0	0	0	0	13.5594	0	0	0	0	0
56	2	1	0	0	0	0	0	1	0	0	0	0	0		14.0782	0	0	0	0	0	14.0782	0	0	0	0	0
57	3	2	0	0	0	0	0	0	0	0	0	0	1		29.2145	0	0	0	0	0	0	0	0	0	0	14.6073
58	4	2	0	0	1	0	0	0	0	0	0	0	1		30.2929	0	0	15.1464	0	0	0	0	0	0	0	15.1464
59	2	0	0	0	0	0	2	0	0	0	0	0	0		0	0	0	0	0	31.3915	0	0	0	0	0	0
60	2	0	0	0	0	0	0	0	0	0	0	1	1		0	0	0	0	0	0	0	0	0	0	16.2553	16.2553
61	1	0	0	0	0	0	0	0	0	0	0	0	1		0	0	0	0	0	0	0	0	0	0	0	16.825
62	1	0	0	0	0	0	0	0	0	0	1	0	0		0	0	0	0	0	0	0	0	0	17.405	0	0
63	5	1	0	0	0	0	0	0	0	0	0	1	3		17.9952	0	0	0	0	0	0	0	0	0	17.9952	53.9855
64	3	1	0	0	0	0	0	0	0	1	0	1	0		18.5956	0	0	0	0	0	0	0	18.5956	0	18.5956	0
65	2	1	0	0	0	0	1	0	0	0	0	0	0		19.2063	0	0	0	0	19.2063	0	0	0	0	0	0
66	1	0	1	0	0	0	0	0	0	0	0	0	0		0	19.8272	0	0	0	0	0	0	0	0	0	0
67	0	0	0	0	0	0	0	0	0	0	0	0	0		0	0	0	0	0	0	0	0	0	0	0	0
68	0	0	0	0	0	0	0	0	0	0	0	0	0		0	0	0	0	0	0	0	0	0	0	0	0
69	3	0	1	0	0	0	0	1	0	0	0	0	1		0	21.7518	0	0	0	0	21.7518	0	0	0	0	21.7518
70	1	1	0	0	0	0	0	0	0	0	0	0	0		22.414	0	0	0	0	0	0	0	0	0	0	0
71	1	0	0	0	0	1	0	0	0	0	0	0	0		0	0	0	0	23.0865	0	0	0	0	0	0	0
72	1	0	0	0	1	0	0	0	0	0	0	0	0		0	0	0	23.7693	0	0	0	0	0	0	0	0
73	2	0	0	0	0	0	0	0	0	0	0	0	2		0	0	0	0	0	0	0	0	0	0	0	48.925
74	1	0	0	0	0	0	0	0	0	1	0	0	0		0	0	0	0	0	0	0	0	25.1661	0	0	0
75	0	0	0	0	0	0	0	0	0	0	0	0	0		0	0	0	0	0	0	0	0	0	0	0	0
76	1	1	0	0	0	0	0	0	0	0	0	0	0		26.6044	0	0	0	0	0	0	0	0	0	0	0
77	0	0	0	0	0	0	0	0	0	0	0	0	0		0	0	0	0	0	0	0	0	0	0	0	0
78	0	0	0	0	0	0	0	0	0	0	0	0	0		0	0	0	0	0	0	0	0	0	0	0	0
79	1	0	0	0	0	0	0	0	0	0	0	0	1		0	0	0	0	0	0	0	0	0	0	0	28.84
80	0	0	0	0	0	0	0	0	0	0	0	0	0		0	0	0	0	0	0	0	0	0	0	0	0
81	0	0	0	0	0	0	0	0	0	0	0	0	0		0	0	0	0	0	0	0	0	0	0	0	0
82	2	0	0	0	0	0	0	0	0	1	0	0	1		0	0	0	0	0	0	0	0	31.1695	0	0	31.1695
83	0	0	0	0	0	0	0	0	0	0	0	0	0		0	0	0	0	0	0	0	0	0	0	0	0
84	0	0	0	0	0	0	0	0	0	0	0	0	0		0	0	0	0	0	0	0	0	0	0	0	0
85	0	0	0	0	0	0	0	0	0	0	0	0	0		0	0	0	0	0	0	0	0	0	0	0	0
86	0	0	0	0	0	0	0	0	0	0	0	0	0		0	0	0	0	0	0	0	0	0	0	0	0
87	0	0	0	0	0	0	0	0	0	0	0	0	0		0	0	0	0	0	0	0	0	0	0	0	0
88	1	0	0	0	0	0	0	0	0	1	0	0	0		0	0	0	0	0	0	0	0	36.1116	0	0	0
89	0	0	0	0	0	0	0	0	0	0	0	0	0		0	0	0	0	0	0	0	0	0	0	0	0
90	1	0	1	0	0	0	0	0	0	0	0	0	0		0	37.8431	0	0	0	0	0	0	0	0	0	0
91	2	2	0	0	0	0	0	0	0	0	0	0	0		77.4494	0	0	0	0	0	0	0	0	0	0	0
92	0	0	0	0	0	0	0	0	0	0	0	0	0		0	0	0	0	0	0	0	0	0	0	0	0
93	1	0	0	0	1	0	0	0	0	0	0	0	0		0	0	0	40.5196	0	0	0	0	0	0	0	0
94	3	0	0	0	0	0	0	0	0	0	0	0	3		0	0	0	0	0	0	0	0	0	0	0	124.299
95	0	0	0	0	0	0	0	0	0	0	0	0	0		0	0	0	0	0	0	0	0	0	0	0	0
96	2	0	0	0	1	0	0	0	0	1	0	0	0		0	0	0	43.2914	0	0	0	0	43.2914	0	0	0
97	0	0	0	0	0	0	0	0	0	0	0	0	0		0	0	0	0	0	0	0	0	0	0	0	0
98	3	0	1	0	0	1	0	0	0	1	0	0	0		0	45.1923	0	0	45.1923	0	0	0	45.1923	0	0	0
99	0	0	0	0	0	0	0	0	0	0	0	0	0		0	0	0	0	0	0	0	0	0	0	0	0
100	0	0	0	0	0	0	0	0	0	0	0	0	0		0	0	0	0	0	0	0	0	0	0	0	0
101	1	0	0	0	0	0	0	1	0	0	0	0	0		0	0	0	0	0	0	48.1234	0	0	0	0	0
102	1	0	0	1	0	0	0	0	0	0	0	0	0		0	0	49.1217	0	0	0	0	0	0	0	0	0
103	0	0	0	0	0	0	0	0	0	0	0	0	0		0	0	0	0	0	0	0	0	0	0	0	0
104	2	1	0	0	0	0	1	0	0	0	0	0	0		51.1504	0	0	0	0	51.1504	0	0	0	0	0	0
105	1	0	0	0	0	0	0	1	0	0	0	0	0		0	0	0	0	0	0	52.1808	0	0	0	0	0
106	2	0	0	1	0	0	0	0	1	0	0	0	0		0	0	53.2218	0	0	0	0	53.2218	0	0	0	0
107	1	0	0	1	0	0	0	0	0	0	0	0	0		0	0	54.2736	0	0	0	0	0	0	0	0	0
108	1	0	1	0	0	0	0	0	0	0	0	0	0		0	55.3361	0	0	0	0	0	0	0	0	0	0
109	2	0	0	0	0	0	0	0	0	1	0	0	1		0	0	0	0	0	0	0	0	56.4093	0	0	56.4093
110	0	0	0	0	0	0	0	0	0	0	0	0	0		0	0	0	0	0	0	0	0	0	0	0	0
111	2	0	0	0	0	0	0	1	0	0	1	0	0		0	0	0	0	0	0	58.5879	0	0	58.5879	0	0
112	0	0	0	0	0	0	0	0	0	0	0	0	0		0	0	0	0	0	0	0	0	0	0	0	0
113	2	0	0	0	1	0	0	0	0	0	1	0	0		0	0	0	60.8094	0	0	0	0	0	60.8094	0	0
114	2	0	0	0	0	0	0	0	0	0	2	0	0		0	0	0	0	0	0	0	0	0	123.873	0	0
115	1	0	0	0	0	0	0	0	0	0	0	0	1		0	0	0	0	0	0	0	0	0	0	0	63.074
116	2	0	0	1	0	0	0	0	0	0	1	0	0		0	0	64.2225	0	0	0	0	0	0	64.2225	0	0
117	1	0	0	0	0	0	0	0	0	0	1	0	0		0	0	0	0	0	0	0	0	0	65.3817	0	0
118	0	0	0	0	0	0	0	0	0	0	0	0	0		0	0	0	0	0	0	0	0	0	0	0	0
119	0	0	0	0	0	0	0	0	0	0	0	0	0		0	0	0	0	0	0	0	0	0	0	0	0
120	2	0	0	0	0	0	0	0	1	0	0	0	1		0	0	0	0	0	0	0	68.9242	0	0	0	68.9242
121	4	0	0	1	0	0	0	1	0	1	0	0	1		0	0	70.1266	0	0	0	70.1266	0	70.1266	0	0	70.1266
122	1	0	0	0	0	0	0	0	1	0	0	0	0		0	0	0	0	0	0	0	71.3399	0	0	0	0
123	2	0	0	0	0	0	0	0	1	1	0	0	0		0	0	0	0	0	0	0	72.564	72.564	0	0	0
124	1	0	1	0	0	0	0	0	0	0	0	0	0		0	73.7989	0	0	0	0	0	0	0	0	0	0
125	2	0	0	0	0	0	0	0	1	0	0	0	1		0	0	0	0	0	0	0	75.0447	0	0	0	75.0447
126	2	0	0	0	0	0	0	0	0	2	0	0	0		0	0	0	0	0	0	0	0	152.603	0	0	0
127	1	0	0	0	0	0	0	0	0	0	1	0	0		0	0	0	0	0	0	0	0	0	77.5688	0	0
128	1	0	0	0	0	0	0	0	0	0	0	1	0		0	0	0	0	0	0	0	0	0	0	78.8472	0
129	1	0	0	0	0	0	0	0	0	0	1	0	0		0	0	0	0	0	0	0	0	0	80.1364	0	0
130	0	0	0	0	0	0	0	0	0	0	0	0	0		0	0	0	0	0	0	0	0	0	0	0	0
131	3	1	0	0	0	0	1	0	0	0	0	0	1		82.7475	0	0	0	0	82.7475	0	0	0	0	0	82.7475
132	2	0	0	0	0	0	0	0	1	1	0	0	0		0	0	0	0	0	0	0	84.0694	84.0694	0	0	0
133	1	0	0	0	0	0	1	0	0	0	0	0	0		0	0	0	0	0	85.4022	0	0	0	0	0	0
134	4	0	0	1	0	0	1	0	0	0	1	0	1		0	0	86.7459	0	0	86.7459	0	0	0	86.7459	0	86.7459
135	2	1	0	0	0	0	0	0	0	0	1	0	0		88.1005	0	0	0	0	0	0	0	0	88.1005	0	0
136	1	0	0	1	0	0	0	0	0	0	0	0	0		0	0	89.4661	0	0	0	0	0	0	0	0	0
137	1	0	0	0	0	0	1	0	0	0	0	0	0		0	0	0	0	0	90.8425	0	0	0	0	0	0
138	1	0	0	0	0	0	0	0	0	0	1	0	0		0	0	0	0	0	0	0	0	0	92.23	0	0
139	1	0	0	0	0	0	0	0	0	0	1	0	0		0	0	0	0	0	0	0	0	0	93.6283	0	0
140	0	0	0	0	0	0	0	0	0	0	0	0	0		0	0	0	0	0	0	0	0	0	0	0	0
141	1	0	1	0	0	0	0	0	0	0	0	0	0		0	96.4578	0	0	0	0	0	0	0	0	0	0
142	2	0	0	0	0	0	0	0	0	1	1	0	0		0	0	0	0	0	0	0	0	97.8891	97.8891	0	0
143	3	0	0	0	0	0	1	0	0	1	1	0	0		0	0	0	0	0	99.3312	0	0	99.3312	99.3312	0	0
144	0	0	0	0	0	0	0	0	0	0	0	0	0		0	0	0	0	0	0	0	0	0	0	0	0
145	1	0	0	0	0	0	0	0	0	0	1	0	0		0	0	0	0	0	0	0	0	0	102.249	0	0
146	1	0	0	0	0	0	0	0	0	0	0	1	0		0	0	0	0	0	0	0	0	0	0	103.724	0
147	1	0	0	0	0	0	0	0	0	1	0	0	0		0	0	0	0	0	0	0	0	105.21	0	0	0
148	2	0	0	0	0	0	0	0	2	0	0	0	0		0	0	0	0	0	0	0	213.414	0	0	0	0
149	2	0	0	0	0	1	1	0	0	0	0	0	0		0	0	0	0	108.215	108.215	0	0	0	0	0	0
150	0	0	0	0	0	0	0	0	0	0	0	0	0		0	0	0	0	0	0	0	0	0	0	0	0
151	1	0	0	0	0	0	0	0	1	0	0	0	0		0	0	0	0	0	0	0	111.264	0	0	0	0
152	3	1	0	0	0	1	1	0	0	0	0	0	0		112.805	0	0	0	112.805	112.805	0	0	0	0	0	0
153	2	0	0	0	1	0	0	0	0	0	0	0	1		0	0	0	114.358	0	0	0	0	0	0	0	114.358
154	2	0	0	0	0	0	1	0	0	1	0	0	0		0	0	0	0	0	115.921	0	0	115.921	0	0	0
155	1	0	0	0	0	0	0	0	0	0	0	0	1		0	0	0	0	0	0	0	0	0	0	0	117.495
156	2	0	0	0	0	0	0	0	0	1	0	0	1		0	0	0	0	0	0	0	0	119.081	0	0	119.081
157	0	0	0	0	0	0	0	0	0	0	0	0	0		0	0	0	0	0	0	0	0	0	0	0	0
158	1	0	0	0	0	0	0	0	0	1	0	0	0		0	0	0	0	0	0	0	0	122.284	0	0	0
159	5	1	1	0	0	0	2	0	0	0	1	0	0		123.903	123.903	0	0	0	247.806	0	0	0	123.903	0	0
160	1	0	0	0	0	0	0	1	0	0	0	0	0		0	0	0	0	0	0	125.533	0	0	0	0	0
161	1	0	1	0	0	0	0	0	0	0	0	0	0		0	127.173	0	0	0	0	0	0	0	0	0	0
162	4	0	1	0	0	0	0	0	0	1	2	0	0		0	128.825	0	0	0	0	0	0	128.825	257.65	0	0
163	5	0	0	1	2	0	0	0	0	1	1	0	0		0	0	130.488	260.976	0	0	0	0	130.488	130.488	0	0
164	1	0	1	0	0	0	0	0	0	0	0	0	0		0	132.162	0	0	0	0	0	0	0	0	0	0
165	0	0	0	0	0	0	0	0	0	0	0	0	0		0	0	0	0	0	0	0	0	0	0	0	0
166	1	0	0	0	0	0	0	0	0	0	1	0	0		0	0	0	0	0	0	0	0	0	135.543	0	0
167	0	0	0	0	0	0	0	0	0	0	0	0	0		0	0	0	0	0	0	0	0	0	0	0	0
168	2	0	0	0	0	0	0	0	0	1	1	0	0		0	0	0	0	0	0	0	0	138.969	138.969	0	0
169	3	0	0	0	1	0	0	1	0	0	1	0	0		0	0	0	140.698	0	0	140.698	0	0	140.698	0	0
170	1	0	0	1	0	0	0	0	0	0	0	0	0		0	0	142.439	0	0	0	0	0	0	0	0	0
171	1	0	0	0	1	0	0	0	0	0	0	0	0		0	0	0	144.191	0	0	0	0	0	0	0	0
172	3	0	1	0	0	0	1	1	0	0	0	0	0		0	145.954	0	0	0	145.954	145.954	0	0	0	0	0
173	2	0	0	0	0	0	0	0	1	0	1	0	0		0	0	0	0	0	0	0	147.728	0	147.728	0	0
174	1	0	0	0	1	0	0	0	0	0	0	0	0		0	0	0	149.513	0	0	0	0	0	0	0	0
175	2	0	0	0	0	0	0	0	0	1	1	0	0		0	0	0	0	0	0	0	0	151.309	151.309	0	0
176	0	0	0	0	0	0	0	0	0	0	0	0	0		0	0	0	0	0	0	0	0	0	0	0	0
177	1	0	0	0	0	0	0	1	0	0	0	0	0		0	0	0	0	0	0	154.936	0	0	0	0	0
178	0	0	0	0	0	0	0	0	0	0	0	0	0		0	0	0	0	0	0	0	0	0	0	0	0
179	0	0	0	0	0	0	0	0	0	0	0	0	0		0	0	0	0	0	0	0	0	0	0	0	0
180	1	0	0	0	0	1	0	0	0	0	0	0	0		0	0	0	0	160.459	0	0	0	0	0	0	0
181	0	0	0	0	0	0	0	0	0	0	0	0	0		0	0	0	0	0	0	0	0	0	0	0	0
182	1	0	0	0	0	0	1	0	0	0	0	0	0		0	0	0	0	0	164.197	0	0	0	0	0	0
183	0	0	0	0	0	0	0	0	0	0	0	0	0		0	0	0	0	0	0	0	0	0	0	0	0
184	0	0	0	0	0	0	0	0	0	0	0	0	0		0	0	0	0	0	0	0	0	0	0	0	0
185	3	0	0	0	1	0	0	1	0	0	0	0	1		0	0	0	169.888	0	0	169.888	0	0	0	0	169.888
186	0	0	0	0	0	0	0	0	0	0	0	0	0		0	0	0	0	0	0	0	0	0	0	0	0
187	0	0	0	0	0	0	0	0	0	0	0	0	0		0	0	0	0	0	0	0	0	0	0	0	0
188	1	0	1	0	0	0	0	0	0	0	0	0	0		0	175.68	0	0	0	0	0	0	0	0	0	0
189	1	0	0	0	0	0	0	1	0	0	0	0	0		0	0	0	0	0	0	177.633	0	0	0	0	0
190	1	0	0	0	0	0	0	0	0	0	0	1	0		0	0	0	0	0	0	0	0	0	0	179.598	0
191	1	0	0	0	0	0	0	0	0	0	0	1	0		0	0	0	0	0	0	0	0	0	0	181.573	0
192	2	0	0	0	1	0	0	0	1	0	0	0	0		0	0	0	183.56	0	0	0	183.56	0	0	0	0
193	1	0	0	0	1	0	0	0	0	0	0	0	0		0	0	0	185.558	0	0	0	0	0	0	0	0
194	0	0	0	0	0	0	0	0	0	0	0	0	0		0	0	0	0	0	0	0	0	0	0	0	0
195	0	0	0	0	0	0	0	0	0	0	0	0	0		0	0	0	0	0	0	0	0	0	0	0	0
196	1	0	1	0	0	0	0	0	0	0	0	0	0		0	191.62	0	0	0	0	0	0	0	0	0	0
197	0	0	0	0	0	0	0	0	0	0	0	0	0		0	0	0	0	0	0	0	0	0	0	0	0
198	0	0	0	0	0	0	0	0	0	0	0	0	0		0	0	0	0	0	0	0	0	0	0	0	0
199	1	0	0	0	0	0	0	1	0	0	0	0	0		0	0	0	0	0	0	197.783	0	0	0	0	0
200	0	0	0	0	0	0	0	0	0	0	0	0	0		0	0	0	0	0	0	0	0	0	0	0	0
201	0	0	0	0	0	0	0	0	0	0	0	0	0		0	0	0	0	0	0	0	0	0	0	0	0
202	1	0	0	1	0	0	0	0	0	0	0	0	0		0	0	204.048	0	0	0	0	0	0	0	0	0
203	0	0	0	0	0	0	0	0	0	0	0	0	0		0	0	0	0	0	0	0	0	0	0	0	0
204	1	0	0	0	1	0	0	0	0	0	0	0	0		0	0	0	208.281	0	0	0	0	0	0	0	0
205	0	0	0	0	0	0	0	0	0	0	0	0	0		0	0	0	0	0	0	0	0	0	0	0	0
206	0	0	0	0	0	0	0	0	0	0	0	0	0		0	0	0	0	0	0	0	0	0	0	0	0
207	0	0	0	0	0	0	0	0	0	0	0	0	0		0	0	0	0	0	0	0	0	0	0	0	0
208	0	0	0	0	0	0	0	0	0	0	0	0	0		0	0	0	0	0	0	0	0	0	0	0	0
209	0	0	0	0	0	0	0	0	0	0	0	0	0		0	0	0	0	0	0	0	0	0	0	0	0
210	0	0	0	0	0	0	0	0	0	0	0	0	0		0	0	0	0	0	0	0	0	0	0	0	0
211	2	1	0	0	0	0	0	1	0	0	0	0	0		223.453	0	0	0	0	0	223.453	0	0	0	0	0
212	0	0	0	0	0	0	0	0	0	0	0	0	0		0	0	0	0	0	0	0	0	0	0	0	0
213	0	0	0	0	0	0	0	0	0	0	0	0	0		0	0	0	0	0	0	0	0	0	0	0	0
214	0	0	0	0	0	0	0	0	0	0	0	0	0		0	0	0	0	0	0	0	0	0	0	0	0
215	0	0	0	0	0	0	0	0	0	0	0	0	0		0	0	0	0	0	0	0	0	0	0	0	0
216	1	0	0	0	0	0	0	0	0	0	1	0	0		0	0	0	0	0	0	0	0	0	234.631	0	0
217	0	0	0	0	0	0	0	0	0	0	0	0	0		0	0	0	0	0	0	0	0	0	0	0	0
218	0	0	0	0	0	0	0	0	0	0	0	0	0		0	0	0	0	0	0	0	0	0	0	0	0
219	0	0	0	0	0	0	0	0	0	0	0	0	0		0	0	0	0	0	0	0	0	0	0	0	0
220	0	0	0	0	0	0	0	0	0	0	0	0	0		0	0	0	0	0	0	0	0	0	0	0	0
221	0	0	0	0	0	0	0	0	0	0	0	0	0		0	0	0	0	0	0	0	0	0	0	0	0
222	0	0	0	0	0	0	0	0	0	0	0	0	0		0	0	0	0	0	0	0	0	0	0	0	0
223	0	0	0	0	0	0	0	0	0	0	0	0	0		0	0	0	0	0	0	0	0	0	0	0	0
224	0	0	0	0	0	0	0	0	0	0	0	0	0		0	0	0	0	0	0	0	0	0	0	0	0
225	0	0	0	0	0	0	0	0	0	0	0	0	0		0	0	0	0	0	0	0	0	0	0	0	0
226	0	0	0	0	0	0	0	0	0	0	0	0	0		0	0	0	0	0	0	0	0	0	0	0	0
227	0	0	0	0	0	0	0	0	0	0	0	0	0		0	0	0	0	0	0	0	0	0	0	0	0
228	0	0	0	0	0	0	0	0	0	0	0	0	0		0	0	0	0	0	0	0	0	0	0	0	0
229	0	0	0	0	0	0	0	0	0	0	0	0	0		0	0	0	0	0	0	0	0	0	0	0	0
230	0	0	0	0	0	0	0	0	0	0	0	0	0		0	0	0	0	0	0	0	0	0	0	0	0
231	0	0	0	0	0	0	0	0	0	0	0	0	0		0	0	0	0	0	0	0	0	0	0	0	0
232	0	0	0	0	0	0	0	0	0	0	0	0	0		0	0	0	0	0	0	0	0	0	0	0	0
233	0	0	0	0	0	0	0	0	0	0	0	0	0		0	0	0	0	0	0	0	0	0	0	0	0
234	0	0	0	0	0	0	0	0	0	0	0	0	0		0	0	0	0	0	0	0	0	0	0	0	0
235	0	0	0	0	0	0	0	0	0	0	0	0	0		0	0	0	0	0	0	0	0	0	0	0	0
236	0	0	0	0	0	0	0	0	0	0	0	0	0		0	0	0	0	0	0	0	0	0	0	0	0
237	0	0	0	0	0	0	0	0	0	0	0	0	0		0	0	0	0	0	0	0	0	0	0	0	0
238	0	0	0	0	0	0	0	0	0	0	0	0	0		0	0	0	0	0	0	0	0	0	0	0	0
239	0	0	0	0	0	0	0	0	0	0	0	0	0		0	0	0	0	0	0	0	0	0	0	0	0
240	0	0	0	0	0	0	0	0	0	0	0	0	0		0	0	0	0	0	0	0	0	0	0	0	0
241	0	0	0	0	0	0	0	0	0	0	0	0	0		0	0	0	0	0	0	0	0	0	0	0	0
242	0	0	0	0	0	0	0	0	0	0	0	0	0		0	0	0	0	0	0	0	0	0	0	0	0
243	0	0	0	0	0	0	0	0	0	0	0	0	0		0	0	0	0	0	0	0	0	0	0	0	0
244	0	0	0	0	0	0	0	0	0	0	0	0	0		0	0	0	0	0	0	0	0	0	0	0	0
245	0	0	0	0	0	0	0	0	0	0	0	0	0		0	0	0	0	0	0	0	0	0	0	0	0
246	1	0	0	0	1	0	0	0	0	0	0	0	0		0	0	0	307.679	0	0	0	0	0	0	0	0
247	0	0	0	0	0	0	0	0	0	0	0	0	0		0	0	0	0	0	0	0	0	0	0	0	0
248	0	0	0	0	0	0	0	0	0	0	0	0	0		0	0	0	0	0	0	0	0	0	0	0	0
249	0	0	0	0	0	0	0	0	0	0	0	0	0		0	0	0	0	0	0	0	0	0	0	0	0
250	0	0	0	0	0	0	0	0	0	0	0	0	0		0	0	0	0	0	0	0	0	0	0	0	0
1/16		49	38	24	30	15	25	39	30	50	44	63	69	1/16	1163.99	1532.98	1037.57	2140.4	501.989	1501.62	1804.5	1217.87	2006.43	2799.68	1002.79	1747.35
m^2		784	608	384	480	240	400	624	480	800	704	1008	1104	m^2	18623.8	24527.7	16601.1	34246.4	8031.82	24025.9	28872	19485.9	32102.8	44794.9	16044.6	27957.7

## Sheet: KB_20S
oyster shell length (mm)	sum	lok1	lok2	lok3	lok4	lok5	lok6	lok7	lok8	lok9	lok10	lok11	lok12	LWW (g)	lok1	lok2	lok3	lok4	lok5	lok6	lok7	lok8	lok9	lok10	lok11	lok12	a	0.0058
6	17	0	0	0	1	0	1	0	0	0	0	7	8		0	0	0	0.205055	0	0.205055	0	0	0	0	1.43539	1.64044	b	1.9899
7	17	0	0	0	2	1	1	0	0	0	0	4	9		0	0	0	0.557338	0.278669	0.278669	0	0	0	0	1.11468	2.50802
8	20	0	0	1	3	1	1	0	0	0	5	4	5		0	0	0.363485	1.09046	0.363485	0.363485	0	0	0	1.81743	1.45394	1.81743		24865.3
9	20	1	1	1	2	0	0	0	0	1	1	3	10		0.459489	0.459489	0.459489	0.918978	0	0	0	0	0.459489	0.459489	1.37847	4.59489		33153.8
10	11	0	0	0	1	0	0	0	0	0	1	1	8		0	0	0	0.566667	0	0	0	0	0	0.566667	0.566667	4.53334
11	2	0	0	0	1	0	0	0	0	0	0	0	1		0	0	0	0.685007	0	0	0	0	0	0	0	0.685007
12	4	0	1	1	0	0	0	0	0	1	0	0	1		0	0.814499	0.814499	0	0	0	0	0	0.814499	0	0	0.814499
13	2	0	0	0	1	0	0	0	0	0	0	0	1		0	0	0	0.955133	0	0	0	0	0	0	0	0.955133
14	6	1	0	0	1	1	0	0	1	1	0	0	1		1.1069	0	0	1.1069	1.1069	0	0	1.1069	1.1069	0	0	1.1069
15	5	1	0	0	0	0	0	0	0	1	0	1	2		1.26979	0	0	0	0	0	0	0	1.26979	0	1.26979	2.53958
16	4	0	0	0	0	0	0	1	0	1	1	0	1		0	0	0	0	0	0	1.4438	0	1.4438	1.4438	0	1.4438
17	4	0	0	1	0	0	1	0	0	0	1	1	0		0	0	1.62891	0	0	1.62891	0	0	0	1.62891	1.62891	0
18	7	0	1	1	0	0	0	0	1	1	1	2	0		0	1.82513	1.82513	0	0	0	0	1.82513	1.82513	1.82513	3.65027	0
19	6	2	0	0	0	0	1	0	2	0	0	0	1		4.0649	0	0	0	0	2.03245	0	4.0649	0	0	0	2.03245
20	3	0	0	0	0	0	0	1	1	0	0	1	0		0	0	0	0	0	0	2.25086	2.25086	0	0	2.25086	0
21	4	0	0	0	0	0	0	1	0	1	1	1	0		0	0	0	0	0	0	2.48035	0	2.48035	2.48035	2.48035	0
22	9	0	0	0	0	1	0	0	4	1	0	2	1		0	0	0	0	2.72091	0	0	10.8837	2.72091	0	5.44183	2.72091
23	4	0	0	0	0	0	0	0	1	0	0	2	1		0	0	0	0	0	0	0	2.97256	0	0	5.94511	2.97256
24	3	0	0	0	0	0	0	0	2	1	0	0	0		0	0	0	0	0	0	0	6.47054	3.23527	0	0	0
25	8	0	1	0	0	0	0	2	2	0	0	2	1		0	3.50904	0	0	0	0	7.01809	7.01809	0	0	7.01809	3.50904
26	8	0	0	0	2	0	0	1	0	1	2	1	1		0	0	0	7.58776	0	0	3.79388	0	3.79388	7.58776	3.79388	3.79388
27	7	0	0	2	2	0	0	0	1	0	1	1	0		0	0	8.17954	8.17954	0	0	0	4.08977	0	4.08977	4.08977	0
28	12	1	0	2	1	0	2	1	3	1	1	0	0		4.39671	0	8.79342	4.39671	0	8.79342	4.39671	13.1901	4.39671	4.39671	0	0
29	12	1	0	1	0	1	1	0	4	0	1	3	0		4.7147	0	4.7147	0	4.7147	4.7147	0	18.8588	0	4.7147	14.1441	0
30	8	1	0	0	0	0	1	0	4	0	0	1	1		5.04373	0	0	0	0	5.04373	0	20.1749	0	0	5.04373	5.04373
31	10	0	1	1	0	2	1	0	1	0	2	2	0		0	5.3838	5.3838	0	10.7676	5.3838	0	5.3838	0	10.7676	10.7676	0
32	15	1	4	0	0	0	2	1	1	1	1	4	0		5.7349	22.9396	0	0	0	11.4698	5.7349	5.7349	5.7349	5.7349	22.9396	0
33	13	0	2	1	0	3	0	2	0	0	1	3	1		0	12.1941	6.09704	0	18.2911	0	12.1941	0	0	6.09704	18.2911	6.09704
34	11	1	1	1	0	0	1	1	1	0	2	1	2		6.4702	6.4702	6.4702	0	0	6.4702	6.4702	6.4702	0	12.9404	6.4702	12.9404
35	20	2	2	2	3	1	2	2	4	0	0	0	2		13.7088	13.7088	13.7088	20.5632	6.85439	13.7088	13.7088	27.4176	0	0	0	13.7088
36	12	1	0	0	2	2	1	0	0	0	4	2	0		7.2496	0	0	14.4992	14.4992	7.2496	0	0	0	28.9984	14.4992	0
37	8	0	0	1	0	0	0	0	1	0	1	4	1		0	0	7.65584	0	0	0	0	7.65584	0	7.65584	30.6233	7.65584
38	13	2	0	1	0	2	0	0	1	0	3	3	1		16.1462	0	8.07308	0	16.1462	0	0	8.07308	0	24.2192	24.2192	8.07308
39	11	0	1	2	1	1	1	0	0	3	0	1	1		0	8.50134	17.0027	8.50134	8.50134	8.50134	0	0	25.504	0	8.50134	8.50134
40	10	2	0	0	0	1	1	1	2	0	0	2	1		17.8812	0	0	0	8.94061	8.94061	8.94061	17.8812	0	0	17.8812	8.94061
41	8	1	0	0	0	0	0	0	2	0	1	2	2		9.39089	0	0	0	0	0	0	18.7818	0	9.39089	18.7818	18.7818
42	11	0	1	2	2	0	0	0	1	0	2	2	1		0	9.85217	19.7043	19.7043	0	0	0	9.85217	0	19.7043	19.7043	9.85217
43	7	1	0	0	1	1	0	0	0	0	2	2	0		10.3244	0	0	10.3244	10.3244	0	0	0	0	20.6489	20.6489	0
44	9	1	2	1	1	0	0	0	0	0	2	0	2		10.8077	21.6155	10.8077	10.8077	0	0	0	0	0	21.6155	0	21.6155
45	15	1	2	1	0	4	0	1	1	1	3	1	0		11.302	22.604	11.302	0	45.208	0	11.302	11.302	11.302	33.906	11.302	0
46	6	0	0	0	1	1	0	1	0	0	0	2	1		0	0	0	11.8073	11.8073	0	11.8073	0	0	0	23.6146	11.8073
47	4	0	0	0	0	3	0	0	0	0	0	1	0		0	0	0	0	36.9706	0	0	0	0	0	12.3235	0
48	8	1	0	2	0	1	1	0	0	0	1	0	2		12.8508	0	25.7016	0	12.8508	12.8508	0	0	0	12.8508	0	25.7016
49	6	0	0	1	0	3	0	0	0	0	0	1	1		0	0	13.389	0	40.1671	0	0	0	0	0	13.389	13.389
50	2	0	0	0	0	0	0	0	1	0	0	0	1		0	0	0	0	0	0	0	13.9383	0	0	0	13.9383
51	6	0	0	0	0	1	0	0	0	0	0	4	1		0	0	0	0	14.4985	0	0	0	0	0	57.9938	14.4985
52	2	1	0	0	0	0	1	0	0	0	0	0	0		15.0696	0	0	0	0	15.0696	0	0	0	0	0	0
53	6	0	0	0	1	2	0	0	0	0	0	1	2		0	0	0	15.6518	31.3036	0	0	0	0	0	15.6518	31.3036
54	2	0	0	0	0	0	0	0	0	0	0	1	1		0	0	0	0	0	0	0	0	0	0	16.2449	16.2449
55	3	1	0	0	0	0	0	0	0	0	0	0	2		16.8491	0	0	0	0	0	0	0	0	0	0	33.6981
56	3	0	0	0	0	0	0	0	0	0	0	1	2		0	0	0	0	0	0	0	0	0	0	17.4641	34.9283
57	3	1	0	0	1	0	0	0	0	0	0	0	1		18.0902	0	0	18.0902	0	0	0	0	0	0	0	18.0902
58	1	0	0	0	0	0	0	0	0	0	0	0	1		0	0	0	0	0	0	0	0	0	0	0	18.7272
59	0	0	0	0	0	0	0	0	0	0	0	0	0		0	0	0	0	0	0	0	0	0	0	0	0
60	2	0	0	0	0	0	0	1	0	0	0	0	1		0	0	0	0	0	0	20.0342	0	0	0	0	20.0342
61	2	0	1	0	0	0	0	0	1	0	0	0	0		0	20.7041	0	0	0	0	0	20.7041	0	0	0	0
62	2	0	0	0	0	0	0	0	0	0	0	0	2		0	0	0	0	0	0	0	0	0	0	0	42.7699
63	1	0	0	0	0	0	0	0	0	1	0	0	0		0	0	0	0	0	0	0	0	22.0768	0	0	0
64	1	0	1	0	0	0	0	0	0	0	0	0	0		0	22.7796	0	0	0	0	0	0	0	0	0	0
65	2	0	0	0	0	0	0	0	0	0	1	0	1		0	0	0	0	0	0	0	0	0	23.4933	0	23.4933
66	3	1	0	1	0	0	0	0	0	1	0	0	0		24.218	0	24.218	0	0	0	0	0	24.218	0	0	0
67	0	0	0	0	0	0	0	0	0	0	0	0	0		0	0	0	0	0	0	0	0	0	0	0	0
68	0	0	0	0	0	0	0	0	0	0	0	0	0		0	0	0	0	0	0	0	0	0	0	0	0
69	0	0	0	0	0	0	0	0	0	0	0	0	0		0	0	0	0	0	0	0	0	0	0	0	0
70	0	0	0	0	0	0	0	0	0	0	0	0	0		0	0	0	0	0	0	0	0	0	0	0	0
71	0	0	0	0	0	0	0	0	0	0	0	0	0		0	0	0	0	0	0	0	0	0	0	0	0
72	1	0	0	0	0	0	0	0	1	0	0	0	0		0	0	0	0	0	0	0	28.7961	0	0	0	0
73	1	1	0	0	0	0	0	0	0	0	0	0	0		29.5974	0	0	0	0	0	0	0	0	0	0	0
74	0	0	0	0	0	0	0	0	0	0	0	0	0		0	0	0	0	0	0	0	0	0	0	0	0
75	0	0	0	0	0	0	0	0	0	0	0	0	0		0	0	0	0	0	0	0	0	0	0	0	0
76	0	0	0	0	0	0	0	0	0	0	0	0	0		0	0	0	0	0	0	0	0	0	0	0	0
77	0	0	0	0	0	0	0	0	0	0	0	0	0		0	0	0	0	0	0	0	0	0	0	0	0
78	0	0	0	0	0	0	0	0	0	0	0	0	0		0	0	0	0	0	0	0	0	0	0	0	0
79	0	0	0	0	0	0	0	0	0	0	0	0	0		0	0	0	0	0	0	0	0	0	0	0	0
80	2	1	0	0	0	0	0	0	0	0	0	0	1		35.513	0	0	0	0	0	0	0	0	0	0	35.513
81	2	0	0	0	0	0	0	0	1	0	0	0	1		0	0	0	0	0	0	0	36.4018	0	0	0	36.4018
82	1	0	0	0	0	0	0	0	0	0	0	0	1		0	0	0	0	0	0	0	0	0	0	0	37.3015
83	0	0	0	0	0	0	0	0	0	0	0	0	0		0	0	0	0	0	0	0	0	0	0	0	0
84	3	1	0	0	0	1	0	0	0	0	1	0	0		39.1337	0	0	0	39.1337	0	0	0	0	39.1337	0	0
85	1	0	0	0	0	0	0	0	1	0	0	0	0		0	0	0	0	0	0	0	40.0663	0	0	0	0
86	0	0	0	0	0	0	0	0	0	0	0	0	0		0	0	0	0	0	0	0	0	0	0	0	0
87	0	0	0	0	0	0	0	0	0	0	0	0	0		0	0	0	0	0	0	0	0	0	0	0	0
88	1	0	0	0	1	0	0	0	0	0	0	0	0		0	0	0	42.9293	0	0	0	0	0	0	0	0
89	0	0	0	0	0	0	0	0	0	0	0	0	0		0	0	0	0	0	0	0	0	0	0	0	0
90	0	0	0	0	0	0	0	0	0	0	0	0	0		0	0	0	0	0	0	0	0	0	0	0	0
91	2	0	0	0	0	0	0	0	0	0	2	0	0		0	0	0	0	0	0	0	0	0	91.7814	0	0
92	0	0	0	0	0	0	0	0	0	0	0	0	0		0	0	0	0	0	0	0	0	0	0	0	0
93	1	0	0	0	0	0	0	0	0	0	0	1	0		0	0	0	0	0	0	0	0	0	0	47.9195	0
94	0	0	0	0	0	0	0	0	0	0	0	0	0		0	0	0	0	0	0	0	0	0	0	0	0
95	1	1	0	0	0	0	0	0	0	0	0	0	0		49.992	0	0	0	0	0	0	0	0	0	0	0
96	0	0	0	0	0	0	0	0	0	0	0	0	0		0	0	0	0	0	0	0	0	0	0	0	0
97	0	0	0	0	0	0	0	0	0	0	0	0	0		0	0	0	0	0	0	0	0	0	0	0	0
98	2	1	0	0	0	0	0	0	0	1	0	0	0		53.1825	0	0	0	0	0	0	0	53.1825	0	0	0
99	0	0	0	0	0	0	0	0	0	0	0	0	0		0	0	0	0	0	0	0	0	0	0	0	0
100	0	0	0	0	0	0	0	0	0	0	0	0	0		0	0	0	0	0	0	0	0	0	0	0	0
101	0	0	0	0	0	0	0	0	0	0	0	0	0		0	0	0	0	0	0	0	0	0	0	0	0
102	0	0	0	0	0	0	0	0	0	0	0	0	0		0	0	0	0	0	0	0	0	0	0	0	0
103	1	0	0	0	0	0	0	0	0	1	0	0	0		0	0	0	0	0	0	0	0	58.7182	0	0	0
104	2	1	0	0	0	0	0	0	0	1	0	0	0		59.8581	0	0	0	0	0	0	0	59.8581	0	0	0
105	0	0	0	0	0	0	0	0	0	0	0	0	0		0	0	0	0	0	0	0	0	0	0	0	0
106	0	0	0	0	0	0	0	0	0	0	0	0	0		0	0	0	0	0	0	0	0	0	0	0	0
107	0	0	0	0	0	0	0	0	0	0	0	0	0		0	0	0	0	0	0	0	0	0	0	0	0
108	0	0	0	0	0	0	0	0	0	0	0	0	0		0	0	0	0	0	0	0	0	0	0	0	0
109	2	0	0	1	0	0	0	0	0	0	1	0	0		0	0	65.7208	0	0	0	0	0	0	65.7208	0	0
110	0	0	0	0	0	0	0	0	0	0	0	0	0		0	0	0	0	0	0	0	0	0	0	0	0
111	1	0	0	0	0	0	0	0	0	0	0	1	0		0	0	0	0	0	0	0	0	0	0	68.1422	0
112	1	0	0	0	0	0	0	0	0	0	0	0	1		0	0	0	0	0	0	0	0	0	0	0	69.3692
113	0	0	0	0	0	0	0	0	0	0	0	0	0		0	0	0	0	0	0	0	0	0	0	0	0
114	1	0	1	0	0	0	0	0	0	0	0	0	0		0	71.856	0	0	0	0	0	0	0	0	0	0
115	1	0	0	1	0	0	0	0	0	0	0	0	0		0	0	73.1157	0	0	0	0	0	0	0	0	0
116	0	0	0	0	0	0	0	0	0	0	0	0	0		0	0	0	0	0	0	0	0	0	0	0	0
117	2	0	0	0	0	0	0	0	0	0	0	1	1		0	0	0	0	0	0	0	0	0	0	75.6678	75.6678
118	1	0	0	0	0	0	1	0	0	0	0	0	0		0	0	0	0	0	76.9602	0	0	0	0	0	0
119	0	0	0	0	0	0	0	0	0	0	0	0	0		0	0	0	0	0	0	0	0	0	0	0	0
120	1	1	0	0	0	0	0	0	0	0	0	0	0		79.5776	0	0	0	0	0	0	0	0	0	0	0
121	0	0	0	0	0	0	0	0	0	0	0	0	0		0	0	0	0	0	0	0	0	0	0	0	0
122	0	0	0	0	0	0	0	0	0	0	0	0	0		0	0	0	0	0	0	0	0	0	0	0	0
123	2	0	1	0	1	0	0	0	0	0	0	0	0		0	83.5854	0	83.5854	0	0	0	0	0	0	0	0
124	2	0	0	0	0	0	0	0	0	1	0	0	1		0	0	0	0	0	0	0	0	84.943	0	0	84.943
125	2	0	0	0	0	0	0	0	0	1	0	0	1		0	0	0	0	0	0	0	0	86.3116	0	0	86.3116
126	1	0	0	0	0	0	0	0	0	0	0	0	1		0	0	0	0	0	0	0	0	0	0	0	87.6911
127	2	0	0	0	0	0	0	0	0	0	0	1	1		0	0	0	0	0	0	0	0	0	0	89.0814	89.0814
128	1	0	0	0	0	0	0	0	1	0	0	0	0		0	0	0	0	0	0	0	90.4826	0	0	0	0
129	1	0	0	0	0	0	0	0	0	1	0	0	0		0	0	0	0	0	0	0	0	91.8947	0	0	0
130	0	0	0	0	0	0	0	0	0	0	0	0	0		0	0	0	0	0	0	0	0	0	0	0	0
131	2	1	0	1	0	0	0	0	0	0	0	0	0		94.7515	0	94.7515	0	0	0	0	0	0	0	0	0
132	2	0	0	0	1	0	0	0	0	0	0	1	0		0	0	0	96.1962	0	0	0	0	0	0	96.1962	0
133	1	0	0	0	0	0	0	0	1	0	0	0	0		0	0	0	0	0	0	0	97.6518	0	0	0	0
134	1	0	0	0	0	0	0	0	0	0	0	1	0		0	0	0	0	0	0	0	0	0	0	99.1183	0
135	2	0	0	0	0	1	0	0	0	0	0	0	1		0	0	0	0	100.596	0	0	0	0	0	0	100.596
136	1	0	0	0	0	0	0	0	0	0	0	0	1		0	0	0	0	0	0	0	0	0	0	0	102.084
137	1	0	0	0	0	0	0	0	0	1	0	0	0		0	0	0	0	0	0	0	0	103.583	0	0	0
138	1	0	0	0	0	1	0	0	0	0	0	0	0		0	0	0	0	105.093	0	0	0	0	0	0	0
139	1	0	0	0	0	0	0	0	0	0	0	1	0		0	0	0	0	0	0	0	0	0	0	106.614	0
140	1	0	0	0	0	0	1	0	0	0	0	0	0		0	0	0	0	0	108.145	0	0	0	0	0	0
141	0	0	0	0	0	0	0	0	0	0	0	0	0		0	0	0	0	0	0	0	0	0	0	0	0
142	1	0	0	0	0	0	0	0	1	0	0	0	0		0	0	0	0	0	0	0	111.241	0	0	0	0
143	1	0	0	0	0	1	0	0	0	0	0	0	0		0	0	0	0	112.806	0	0	0	0	0	0	0
144	3	0	0	1	0	0	0	0	1	0	1	0	0		0	0	114.381	0	0	0	0	114.381	0	114.381	0	0
145	2	0	0	0	0	0	0	1	1	0	0	0	0		0	0	0	0	0	0	115.967	115.967	0	0	0	0
146	0	0	0	0	0	0	0	0	0	0	0	0	0		0	0	0	0	0	0	0	0	0	0	0	0
147	1	0	0	0	0	0	0	0	0	0	1	0	0		0	0	0	0	0	0	0	0	0	119.172	0	0
148	0	0	0	0	0	0	0	0	0	0	0	0	0		0	0	0	0	0	0	0	0	0	0	0	0
149	1	0	0	0	0	0	0	0	0	0	1	0	0		0	0	0	0	0	0	0	0	0	122.42	0	0
150	3	0	0	0	0	0	1	1	0	0	1	0	0		0	0	0	0	0	124.06	124.06	0	0	124.06	0	0
151	0	0	0	0	0	0	0	0	0	0	0	0	0		0	0	0	0	0	0	0	0	0	0	0	0
152	3	1	0	0	0	0	1	0	0	0	1	0	0		127.373	0	0	0	0	127.373	0	0	0	127.373	0	0
153	1	0	0	0	0	0	0	0	0	0	0	0	1		0	0	0	0	0	0	0	0	0	0	0	129.046
154	0	0	0	0	0	0	0	0	0	0	0	0	0		0	0	0	0	0	0	0	0	0	0	0	0
155	3	0	0	1	0	0	0	1	1	0	0	0	0		0	0	132.425	0	0	0	132.425	132.425	0	0	0	0
156	1	0	0	0	0	0	0	0	1	0	0	0	0		0	0	0	0	0	0	0	134.13	0	0	0	0
157	3	0	0	0	0	0	0	0	0	1	1	0	1		0	0	0	0	0	0	0	0	135.847	135.847	0	135.847
158	3	0	0	1	1	0	0	0	0	0	0	0	1		0	0	137.574	137.574	0	0	0	0	0	0	0	137.574
159	4	1	1	0	0	1	0	1	0	0	0	0	0		139.312	139.312	0	0	139.312	0	139.312	0	0	0	0	0
160	2	0	0	0	0	0	1	0	0	0	1	0	0		0	0	0	0	0	141.061	0	0	0	141.061	0	0
161	0	0	0	0	0	0	0	0	0	0	0	0	0		0	0	0	0	0	0	0	0	0	0	0	0
162	3	0	0	0	0	0	1	1	0	0	1	0	0		0	0	0	0	0	144.591	144.591	0	0	144.591	0	0
163	0	0	0	0	0	0	0	0	0	0	0	0	0		0	0	0	0	0	0	0	0	0	0	0	0
164	2	0	0	0	0	0	0	0	0	2	0	0	0		0	0	0	0	0	0	0	0	296.33	0	0	0
165	3	0	0	0	0	1	0	0	2	0	0	0	0		0	0	0	0	149.968	0	0	299.936	0	0	0	0
166	2	0	0	0	1	0	0	0	0	0	1	0	0		0	0	0	151.782	0	0	0	0	0	151.782	0	0
167	1	0	0	0	0	1	0	0	0	0	0	0	0		0	0	0	0	153.607	0	0	0	0	0	0	0
168	1	0	0	0	0	0	0	0	0	0	0	0	1		0	0	0	0	0	0	0	0	0	0	0	155.443
169	2	0	0	0	0	0	1	0	0	0	1	0	0		0	0	0	0	0	157.29	0	0	0	157.29	0	0
170	1	0	0	0	0	0	0	0	0	1	0	0	0		0	0	0	0	0	0	0	0	159.147	0	0	0
171	1	0	1	0	0	0	0	0	0	0	0	0	0		0	161.015	0	0	0	0	0	0	0	0	0	0
172	2	0	0	0	0	1	0	0	0	0	0	1	0		0	0	0	0	162.894	0	0	0	0	0	162.894	0
173	3	0	1	0	0	1	1	0	0	0	0	0	0		0	164.784	0	0	164.784	164.784	0	0	0	0	0	0
174	2	0	0	0	0	0	1	0	1	0	0	0	0		0	0	0	0	0	166.685	0	166.685	0	0	0	0
175	5	0	1	1	0	0	2	0	0	0	0	1	0		0	168.597	168.597	0	0	337.194	0	0	0	0	168.597	0
176	1	0	0	0	0	0	0	0	1	0	0	0	0		0	0	0	0	0	0	0	170.519	0	0	0	0
177	1	0	0	0	0	0	0	0	0	0	0	1	0		0	0	0	0	0	0	0	0	0	0	172.453	0
178	2	0	0	0	0	0	0	0	0	0	0	2	0		0	0	0	0	0	0	0	0	0	0	348.794	0
179	1	0	0	1	0	0	0	0	0	0	0	0	0		0	0	176.352	0	0	0	0	0	0	0	0	0
180	2	1	0	0	0	0	0	1	0	0	0	0	0		178.318	0	0	0	0	0	178.318	0	0	0	0	0
181	1	0	0	0	0	0	0	0	0	0	0	0	1		0	0	0	0	0	0	0	0	0	0	0	180.295
182	1	0	0	0	0	0	0	0	0	0	1	0	0		0	0	0	0	0	0	0	0	0	182.282	0	0
183	0	0	0	0	0	0	0	0	0	0	0	0	0		0	0	0	0	0	0	0	0	0	0	0	0
184	1	0	0	0	0	0	0	0	0	0	0	0	1		0	0	0	0	0	0	0	0	0	0	0	186.29
185	0	0	0	0	0	0	0	0	0	0	0	0	0		0	0	0	0	0	0	0	0	0	0	0	0
186	1	0	0	0	0	0	1	0	0	0	0	0	0		0	0	0	0	0	190.341	0	0	0	0	0	0
187	1	0	0	0	0	0	0	0	0	0	0	0	1		0	0	0	0	0	0	0	0	0	0	0	192.383
188	0	0	0	0	0	0	0	0	0	0	0	0	0		0	0	0	0	0	0	0	0	0	0	0	0
189	4	1	0	0	1	0	0	0	0	1	1	0	0		196.499	0	0	196.499	0	0	0	0	196.499	196.499	0	0
190	1	0	0	0	0	0	0	0	0	0	1	0	0		0	0	0	0	0	0	0	0	0	198.573	0	0
191	0	0	0	0	0	0	0	0	0	0	0	0	0		0	0	0	0	0	0	0	0	0	0	0	0
192	1	0	0	0	1	0	0	0	0	0	0	0	0		0	0	0	202.754	0	0	0	0	0	0	0	0
193	0	0	0	0	0	0	0	0	0	0	0	0	0		0	0	0	0	0	0	0	0	0	0	0	0
194	2	0	0	0	0	0	0	0	0	0	0	2	0		0	0	0	0	0	0	0	0	0	0	413.956	0
195	2	0	0	0	0	1	1	0	0	0	0	0	0		0	0	0	0	209.107	209.107	0	0	0	0	0	0
196	1	0	1	0	0	0	0	0	0	0	0	0	0		0	211.246	0	0	0	0	0	0	0	0	0	0
197	1	0	0	0	0	0	0	0	0	0	0	1	0		0	0	0	0	0	0	0	0	0	0	213.396	0
198	1	0	0	0	0	0	0	1	0	0	0	0	0		0	0	0	0	0	0	215.557	0	0	0	0	0
199	0	0	0	0	0	0	0	0	0	0	0	0	0		0	0	0	0	0	0	0	0	0	0	0	0
200	0	0	0	0	0	0	0	0	0	0	0	0	0		0	0	0	0	0	0	0	0	0	0	0	0
201	1	0	1	0	0	0	0	0	0	0	0	0	0		0	222.105	0	0	0	0	0	0	0	0	0	0
202	2	1	0	0	0	0	0	1	0	0	0	0	0		224.309	0	0	0	0	0	224.309	0	0	0	0	0
203	0	0	0	0	0	0	0	0	0	0	0	0	0		0	0	0	0	0	0	0	0	0	0	0	0
204	2	0	0	0	0	1	0	1	0	0	0	0	0		0	0	0	0	228.75	0	228.75	0	0	0	0	0
205	1	1	0	0	0	0	0	0	0	0	0	0	0		230.987	0	0	0	0	0	0	0	0	0	0	0
206	0	0	0	0	0	0	0	0	0	0	0	0	0		0	0	0	0	0	0	0	0	0	0	0	0
207	2	1	0	0	0	0	0	1	0	0	0	0	0		235.493	0	0	0	0	0	235.493	0	0	0	0	0
208	0	0	0	0	0	0	0	0	0	0	0	0	0		0	0	0	0	0	0	0	0	0	0	0	0
209	1	1	0	0	0	0	0	0	0	0	0	0	0		240.042	0	0	0	0	0	0	0	0	0	0	0
210	0	0	0	0	0	0	0	0	0	0	0	0	0		0	0	0	0	0	0	0	0	0	0	0	0
211	2	0	0	1	0	1	0	0	0	0	0	0	0		0	0	244.634	0	244.634	0	0	0	0	0	0	0
212	0	0	0	0	0	0	0	0	0	0	0	0	0		0	0	0	0	0	0	0	0	0	0	0	0
213	2	0	1	0	0	1	0	0	0	0	0	0	0		0	249.27	0	0	249.27	0	0	0	0	0	0	0
214	0	0	0	0	0	0	0	0	0	0	0	0	0		0	0	0	0	0	0	0	0	0	0	0	0
215	0	0	0	0	0	0	0	0	0	0	0	0	0		0	0	0	0	0	0	0	0	0	0	0	0
216	0	0	0	0	0	0	0	0	0	0	0	0	0		0	0	0	0	0	0	0	0	0	0	0	0
217	0	0	0	0	0	0	0	0	0	0	0	0	0		0	0	0	0	0	0	0	0	0	0	0	0
218	1	0	0	0	0	1	0	0	0	0	0	0	0		0	0	0	0	261.049	0	0	0	0	0	0	0
219	1	0	0	0	0	0	0	0	0	0	0	1	0		0	0	0	0	0	0	0	0	0	0	263.438	0
220	0	0	0	0	0	0	0	0	0	0	0	0	0		0	0	0	0	0	0	0	0	0	0	0	0
221	0	0	0	0	0	0	0	0	0	0	0	0	0		0	0	0	0	0	0	0	0	0	0	0	0
222	0	0	0	0	0	0	0	0	0	0	0	0	0		0	0	0	0	0	0	0	0	0	0	0	0
223	0	0	0	0	0	0	0	0	0	0	0	0	0		0	0	0	0	0	0	0	0	0	0	0	0
224	0	0	0	0	0	0	0	0	0	0	0	0	0		0	0	0	0	0	0	0	0	0	0	0	0
225	0	0	0	0	0	0	0	0	0	0	0	0	0		0	0	0	0	0	0	0	0	0	0	0	0
226	0	0	0	0	0	0	0	0	0	0	0	0	0		0	0	0	0	0	0	0	0	0	0	0	0
227	0	0	0	0	0	0	0	0	0	0	0	0	0		0	0	0	0	0	0	0	0	0	0	0	0
228	0	0	0	0	0	0	0	0	0	0	0	0	0		0	0	0	0	0	0	0	0	0	0	0	0
229	0	0	0	0	0	0	0	0	0	0	0	0	0		0	0	0	0	0	0	0	0	0	0	0	0
230	0	0	0	0	0	0	0	0	0	0	0	0	0		0	0	0	0	0	0	0	0	0	0	0	0
231	2	0	0	0	0	1	0	0	0	0	1	0	0		0	0	0	0	292.941	0	0	0	0	292.941	0	0
232	0	0	0	0	0	0	0	0	0	0	0	0	0		0	0	0	0	0	0	0	0	0	0	0	0
233	0	0	0	0	0	0	0	0	0	0	0	0	0		0	0	0	0	0	0	0	0	0	0	0	0
234	0	0	0	0	0	0	0	0	0	0	0	0	0		0	0	0	0	0	0	0	0	0	0	0	0
235	1	0	0	0	0	0	0	0	0	0	1	0	0		0	0	0	0	0	0	0	0	0	303.121	0	0
236	0	0	0	0	0	0	0	0	0	0	0	0	0		0	0	0	0	0	0	0	0	0	0	0	0
237	0	0	0	0	0	0	0	0	0	0	0	0	0		0	0	0	0	0	0	0	0	0	0	0	0
238	0	0	0	0	0	0	0	0	0	0	0	0	0		0	0	0	0	0	0	0	0	0	0	0	0
239	0	0	0	0	0	0	0	0	0	0	0	0	0		0	0	0	0	0	0	0	0	0	0	0	0
240	0	0	0	0	0	0	0	0	0	0	0	0	0		0	0	0	0	0	0	0	0	0	0	0	0
241	0	0	0	0	0	0	0	0	0	0	0	0	0		0	0	0	0	0	0	0	0	0	0	0	0
242	0	0	0	0	0	0	0	0	0	0	0	0	0		0	0	0	0	0	0	0	0	0	0	0	0
243	0	0	0	0	0	0	0	0	0	0	0	0	0		0	0	0	0	0	0	0	0	0	0	0	0
244	1	0	0	0	0	1	0	0	0	0	0	0	0		0	0	0	0	326.659	0	0	0	0	0	0	0
245	0	0	0	0	0	0	0	0	0	0	0	0	0		0	0	0	0	0	0	0	0	0	0	0	0
246	0	0	0	0	0	0	0	0	0	0	0	0	0		0	0	0	0	0	0	0	0	0	0	0	0
247	0	0	0	0	0	0	0	0	0	0	0	0	0		0	0	0	0	0	0	0	0	0	0	0	0
248	0	0	0	0	0	0	0	0	0	0	0	0	0		0	0	0	0	0	0	0	0	0	0	0	0
249	0	0	0	0	0	0	0	0	0	0	0	0	0		0	0	0	0	0	0	0	0	0	0	0	0
250	0	0	0	0	0	0	0	0	0	0	0	0	0		0	0	0	0	0	0	0	0	0	0	0	0
1/16		37	27	31	25	45	28	22	43	21	50	62	53	1/16	2231.09	1645.13	1403.84	1067.52	3236.92	2060.3	1850.36	1784.78	1438.7	2977.06	2770.28	2399.34
m^2		592	432	496	400	720	448	352	688	336	800	992	848	m^2	35697.4	26322.1	22461.5	17080.3	51790.7	32964.7	29605.7	28556.6	23019.1	47633	44324.6	38389.4

## Sheet: KB_20A
oyster shell length (mm)	sum	lok1	lok2	lok3	lok4	lok5	lok6	lok7	lok8	lok9	lok10	lok11	lok12	LWW (g)	lok1	lok2	lok3	lok4	lok5	lok6	lok7	lok8	lok9	lok10	lok11	lok12	a	0.007
6	0	0	0	0	0	0	0	0	0	0	0	0	0		0	0	0	0	0	0	0	0	0	0	0	0	b	1.9442
7	0	0	0	0	0	0	0	0	0	0	0	0	0		0	0	0	0	0	0	0	0	0	0	0	0
8	1	1	0	0	0	0	0	0	0	0	0	0	0		0.39892	0	0	0	0	0	0	0	0	0	0	0		23867.2
9	1	0	0	1	0	0	0	0	0	0	0	0	0		0	0	0.501576	0	0	0	0	0	0	0	0	0		31823
10	2	0	0	0	0	0	1	0	0	1	0	0	0		0	0	0	0	0	0.615599	0	0	0.615599	0	0	0
11	2	0	0	0	0	0	0	0	1	0	0	1	0		0	0	0	0	0	0	0	0.740924	0	0	0.740924	0
12	5	1	1	1	0	0	1	0	0	1	0	0	0		0.87749	0.87749	0.87749	0	0	0.87749	0	0	0.87749	0	0	0
13	3	0	0	0	0	1	0	0	0	1	1	0	0		0	0	0	0	1.02524	0	0	0	1.02524	1.02524	0	0
14	6	3	1	0	1	0	0	0	0	0	1	0	0		3.5524	1.18413	0	1.18413	0	0	0	0	0	1.18413	0	0
15	12	0	1	2	0	1	1	0	0	1	2	3	1		0	1.35411	2.70822	0	1.35411	1.35411	0	0	1.35411	2.70822	4.06234	1.35411
16	7	2	1	0	0	1	0	1	1	0	0	0	1		3.07028	1.53514	0	0	1.53514	0	1.53514	1.53514	0	0	0	1.53514
17	8	1	2	0	2	2	1	0	0	0	0	0	0		1.72718	3.45435	0	3.45435	3.45435	1.72718	0	0	0	0	0	0
18	2	0	1	1	0	0	0	0	0	0	0	0	0		0	1.93018	1.93018	0	0	0	0	0	0	0	0	0
19	3	0	0	0	0	0	3	0	0	0	0	0	0		0	0	0	0	0	6.43239	0	0	0	0	0	0
20	0	0	0	0	0	0	0	0	0	0	0	0	0		0	0	0	0	0	0	0	0	0	0	0	0
21	11	3	1	1	0	1	1	2	1	1	0	0	0		7.81408	2.60469	2.60469	0	2.60469	2.60469	5.20939	2.60469	2.60469	0	0	0
22	4	1	0	1	0	0	0	1	0	0	1	0	0		2.85126	0	2.85126	0	0	0	2.85126	0	0	2.85126	0	0
23	6	0	0	0	2	0	0	0	0	2	2	0	0		0	0	0	6.21726	0	0	0	0	6.21726	6.21726	0	0
24	17	0	3	4	2	3	1	1	1	1	1	0	0		0	10.1304	13.5072	6.75359	10.1304	3.3768	3.3768	3.3768	3.3768	3.3768	0	0
25	15	1	5	0	2	0	0	2	1	2	1	0	1		3.65572	18.2786	0	7.31144	0	0	7.31144	3.65572	7.31144	3.65572	0	3.65572
26	13	2	2	0	0	2	2	1	0	0	4	0	0		7.89077	7.89077	0	0	7.89077	7.89077	3.94538	0	0	15.7815	0	0
27	4	0	0	1	1	1	0	0	0	0	0	0	1		0	0	4.24576	4.24576	4.24576	0	0	0	0	0	0	4.24576
28	3	1	0	0	0	0	0	1	0	0	0	1	0		4.55683	0	0	0	0	0	4.55683	0	0	0	4.55683	0
29	12	4	1	2	0	0	0	0	0	2	2	0	1		19.5143	4.87857	9.75713	0	0	0	0	0	9.75713	9.75713	0	4.87857
30	4	0	0	0	1	1	0	1	0	0	0	1	0		0	0	0	5.21095	5.21095	0	5.21095	0	0	0	5.21095	0
31	5	2	0	0	1	0	0	0	0	1	0	0	1		11.1079	0	0	5.55397	0	0	0	0	5.55397	0	0	5.55397
32	21	4	2	2	1	2	0	2	1	2	2	1	2		23.6304	11.8152	11.8152	5.90759	11.8152	0	11.8152	5.90759	11.8152	11.8152	5.90759	11.8152
33	3	1	0	0	0	0	0	2	0	0	0	0	0		6.27181	0	0	0	0	0	12.5436	0	0	0	0	0
34	3	0	0	0	0	0	0	2	0	0	0	0	1		0	0	0	0	0	0	13.2932	0	0	0	0	6.6466
35	17	2	1	2	5	0	0	3	0	0	0	1	3		14.0639	7.03194	14.0639	35.1597	0	0	21.0958	0	0	0	7.03194	21.0958
36	3	2	1	0	0	0	0	0	0	0	0	0	0		14.8556	7.42782	0	0	0	0	0	0	0	0	0	0
37	5	0	1	0	0	0	0	0	0	1	0	1	2		0	7.83422	0	0	0	0	0	0	7.83422	0	7.83422	15.6684
38	3	1	0	1	0	1	0	0	0	0	0	0	0		8.25113	0	8.25113	0	8.25113	0	0	0	0	0	0	0
39	9	1	0	0	2	0	0	0	0	0	2	2	2		8.67852	0	0	17.357	0	0	0	0	0	17.357	17.357	17.357
40	0	0	0	0	0	0	0	0	0	0	0	0	0		0	0	0	0	0	0	0	0	0	0	0	0
41	5	1	0	0	1	0	0	0	0	1	2	0	0		9.56472	0	0	9.56472	0	0	0	0	9.56472	19.1294	0	0
42	11	0	3	0	1	2	1	1	0	0	1	1	1		0	30.0705	0	10.0235	20.047	10.0235	10.0235	0	0	10.0235	10.0235	10.0235
43	4	0	0	0	1	1	0	0	0	0	0	2	0		0	0	0	10.4927	10.4927	0	0	0	0	0	20.9854	0
44	5	1	0	0	0	0	1	0	1	1	0	1	0		10.9723	0	0	0	0	10.9723	0	10.9723	10.9723	0	10.9723	0
45	12	2	2	0	1	1	0	2	0	2	1	0	1		22.9247	22.9247	0	11.4624	11.4624	0	22.9247	0	22.9247	11.4624	0	11.4624
46	3	0	0	1	0	0	2	0	0	0	0	0	0		0	0	11.9628	0	0	23.9255	0	0	0	0	0	0
47	10	2	0	1	1	0	3	1	1	0	0	0	1		24.9471	0	12.4736	12.4736	0	37.4207	12.4736	12.4736	0	0	0	12.4736
48	7	0	1	0	0	0	1	2	1	1	0	0	1		0	12.9947	0	0	0	12.9947	25.9895	12.9947	12.9947	0	0	12.9947
49	9	3	1	0	2	0	1	1	0	0	0	1	0		40.5787	13.5262	0	27.0525	0	13.5262	13.5262	0	0	0	13.5262	0
50	3	0	0	1	0	0	0	0	1	1	0	0	0		0	0	14.0681	0	0	0	0	14.0681	14.0681	0	0	0
51	8	0	0	0	1	0	0	0	2	1	1	1	2		0	0	0	14.6203	0	0	0	29.2406	14.6203	14.6203	14.6203	29.2406
52	13	1	1	0	2	1	1	1	0	2	1	0	3		15.1828	15.1828	0	30.3656	15.1828	15.1828	15.1828	0	30.3656	15.1828	0	45.5484
53	9	1	2	0	1	0	1	1	0	1	0	2	0		15.7556	31.5112	0	15.7556	0	15.7556	15.7556	0	15.7556	0	31.5112	0
54	8	0	0	0	1	0	0	2	0	0	2	3	0		0	0	0	16.3387	0	0	32.6774	0	0	32.6774	49.0162	0
55	21	2	1	0	2	1	0	0	1	3	3	3	5		33.8642	16.9321	0	33.8642	16.9321	0	0	16.9321	50.7963	50.7963	50.7963	84.6606
56	6	1	0	0	0	0	0	0	2	0	1	2	0		17.5358	0	0	0	0	0	0	35.0716	0	17.5358	35.0716	0
57	10	0	0	2	2	0	1	0	0	1	0	1	3		0	0	36.2994	36.2994	0	18.1497	0	0	18.1497	0	18.1497	54.4492
58	2	1	0	0	0	0	0	0	0	0	0	1	0		18.7739	0	0	0	0	0	0	0	0	0	18.7739	0
59	13	0	3	0	1	1	1	2	0	0	4	0	1		0	58.225	0	19.4083	19.4083	19.4083	38.8167	0	0	77.6334	0	19.4083
60	4	1	0	0	1	0	1	1	0	0	0	0	0		20.053	0	0	20.053	0	20.053	20.053	0	0	0	0	0
61	4	2	0	0	1	0	0	1	0	0	0	0	0		41.4158	0	0	20.7079	0	0	20.7079	0	0	0	0	0
62	12	0	3	0	2	0	1	0	0	0	1	4	1		0	64.1191	0	42.746	0	21.373	0	0	0	21.373	85.4921	21.373
63	6	0	2	0	0	0	0	1	1	0	1	1	0		0	44.0967	0	0	0	0	22.0483	22.0483	0	22.0483	22.0483	0
64	13	0	1	1	0	0	1	4	1	0	2	3	0		0	22.7339	22.7339	0	0	22.7339	90.9354	22.7339	0	45.4677	68.2016	0
65	18	2	3	1	1	1	0	1	2	2	2	3	0		46.8591	70.2887	23.4296	23.4296	23.4296	0	23.4296	46.8591	46.8591	46.8591	70.2887	0
66	3	0	0	1	0	0	0	1	0	0	0	1	0		0	0	24.1354	0	0	0	24.1354	0	0	0	24.1354	0
67	6	1	1	0	0	0	0	1	1	0	0	1	1		24.8515	24.8515	0	0	0	0	24.8515	24.8515	0	0	24.8515	24.8515
68	6	1	1	0	0	0	1	2	0	0	0	0	1		25.5777	25.5777	0	0	0	25.5777	51.1554	0	0	0	0	25.5777
69	6	1	0	0	1	1	0	0	3	0	0	0	0		26.3141	0	0	26.3141	26.3141	0	0	78.9423	0	0	0	0
70	2	2	0	0	0	0	0	0	0	0	0	0	0		54.1212	0	0	0	0	0	0	0	0	0	0	0
71	1	0	0	0	0	1	0	0	0	0	0	0	0		0	0	0	0	27.8173	0	0	0	0	0	0	0
72	5	0	1	0	1	0	0	2	1	0	0	0	0		0	28.5841	0	28.5841	0	0	57.1681	28.5841	0	0	0	0
73	4	2	0	0	0	0	0	1	0	0	0	1	0		58.7219	0	0	0	0	0	29.361	0	0	0	29.361	0
74	3	2	0	1	0	0	0	0	0	0	0	0	0		60.296	0	30.148	0	0	0	0	0	0	0	0	0
75	8	2	0	1	2	0	0	0	1	0	0	0	2		61.8902	0	30.9451	61.8902	0	0	0	30.9451	0	0	0	61.8902
76	2	0	0	0	0	1	0	0	1	0	0	0	0		0	0	0	0	31.7523	0	0	31.7523	0	0	0	0
77	2	0	0	0	0	0	1	1	0	0	0	0	0		0	0	0	0	0	32.5697	32.5697	0	0	0	0	0
78	6	1	1	0	0	0	0	0	2	1	0	0	1		33.3971	33.3971	0	0	0	0	0	66.7941	33.3971	0	0	33.3971
79	2	1	0	0	0	0	0	0	0	0	1	0	0		34.2346	0	0	0	0	0	0	0	0	34.2346	0	0
80	0	0	0	0	0	0	0	0	0	0	0	0	0		0	0	0	0	0	0	0	0	0	0	0	0
81	1	0	0	0	0	0	0	0	0	0	0	0	1		0	0	0	0	0	0	0	0	0	0	0	35.9397
82	3	0	0	0	0	0	0	0	2	0	0	0	1		0	0	0	0	0	0	0	73.6148	0	0	0	36.8074
83	3	1	1	0	0	0	0	0	0	1	0	0	0		37.6851	37.6851	0	0	0	0	0	0	37.6851	0	0	0
84	2	0	0	0	0	0	0	0	0	0	2	0	0		0	0	0	0	0	0	0	0	0	77.1457	0	0
85	4	0	1	0	0	0	0	0	0	1	0	0	2		0	39.4707	0	0	0	0	0	0	39.4707	0	0	78.9413
86	1	0	0	0	0	0	0	0	1	0	0	0	0		0	0	0	0	0	0	0	40.3785	0	0	0	0
87	0	0	0	0	0	0	0	0	0	0	0	0	0		0	0	0	0	0	0	0	0	0	0	0	0
88	2	0	0	0	0	0	1	0	0	0	0	1	0		0	0	0	0	0	42.2242	0	0	0	0	42.2242	0
89	1	0	0	0	0	0	0	0	1	0	0	0	0		0	0	0	0	0	0	0	43.1621	0	0	0	0
90	0	0	0	0	0	0	0	0	0	0	0	0	0		0	0	0	0	0	0	0	0	0	0	0	0
91	1	0	0	0	0	0	1	0	0	0	0	0	0		0	0	0	0	0	45.0678	0	0	0	0	0	0
92	1	1	0	0	0	0	0	0	0	0	0	0	0		46.0357	0	0	0	0	0	0	0	0	0	0	0
93	2	0	0	0	0	0	0	2	0	0	0	0	0		0	0	0	0	0	0	94.027	0	0	0	0	0
94	1	0	0	0	0	0	0	0	0	1	0	0	0		0	0	0	0	0	0	0	0	48.0013	0	0	0
95	1	0	0	0	0	0	0	0	0	0	1	0	0		0	0	0	0	0	0	0	0	0	48.9991	0	0
96	0	0	0	0	0	0	0	0	0	0	0	0	0		0	0	0	0	0	0	0	0	0	0	0	0
97	1	0	0	0	0	0	0	0	0	0	1	0	0		0	0	0	0	0	0	0	0	0	51.0246	0	0
98	1	0	0	0	0	0	0	0	0	0	0	0	1		0	0	0	0	0	0	0	0	0	0	0	52.0523
99	0	0	0	0	0	0	0	0	0	0	0	0	0		0	0	0	0	0	0	0	0	0	0	0	0
100	0	0	0	0	0	0	0	0	0	0	0	0	0		0	0	0	0	0	0	0	0	0	0	0	0
101	0	0	0	0	0	0	0	0	0	0	0	0	0		0	0	0	0	0	0	0	0	0	0	0	0
102	1	0	0	0	1	0	0	0	0	0	0	0	0		0	0	0	56.2624	0	0	0	0	0	0	0	0
103	1	0	0	1	0	0	0	0	0	0	0	0	0		0	0	57.3398	0	0	0	0	0	0	0	0	0
104	1	0	0	0	0	0	0	0	1	0	0	0	0		0	0	0	0	0	0	0	58.4271	0	0	0	0
105	1	0	0	0	0	0	0	0	0	0	1	0	0		0	0	0	0	0	0	0	0	0	59.5243	0	0
106	0	0	0	0	0	0	0	0	0	0	0	0	0		0	0	0	0	0	0	0	0	0	0	0	0
107	1	0	0	0	0	0	0	1	0	0	0	0	0		0	0	0	0	0	0	61.7484	0	0	0	0	0
108	1	0	1	0	0	0	0	0	0	0	0	0	0		0	62.8754	0	0	0	0	0	0	0	0	0	0
109	0	0	0	0	0	0	0	0	0	0	0	0	0		0	0	0	0	0	0	0	0	0	0	0	0
110	0	0	0	0	0	0	0	0	0	0	0	0	0		0	0	0	0	0	0	0	0	0	0	0	0
111	0	0	0	0	0	0	0	0	0	0	0	0	0		0	0	0	0	0	0	0	0	0	0	0	0
112	0	0	0	0	0	0	0	0	0	0	0	0	0		0	0	0	0	0	0	0	0	0	0	0	0
113	0	0	0	0	0	0	0	0	0	0	0	0	0		0	0	0	0	0	0	0	0	0	0	0	0
114	0	0	0	0	0	0	0	0	0	0	0	0	0		0	0	0	0	0	0	0	0	0	0	0	0
115	0	0	0	0	0	0	0	0	0	0	0	0	0		0	0	0	0	0	0	0	0	0	0	0	0
116	2	1	0	0	0	0	0	0	0	1	0	0	0		72.2466	0	0	0	0	0	0	0	72.2466	0	0	0
117	1	0	0	0	0	0	1	0	0	0	0	0	0		0	0	0	0	0	73.4624	0	0	0	0	0	0
118	1	0	0	1	0	0	0	0	0	0	0	0	0		0	0	74.688	0	0	0	0	0	0	0	0	0
119	0	0	0	0	0	0	0	0	0	0	0	0	0		0	0	0	0	0	0	0	0	0	0	0	0
120	1	0	0	0	0	0	0	0	0	1	0	0	0		0	0	0	0	0	0	0	0	77.1689	0	0	0
121	1	0	0	1	0	0	0	0	0	0	0	0	0		0	0	78.4241	0	0	0	0	0	0	0	0	0
122	0	0	0	0	0	0	0	0	0	0	0	0	0		0	0	0	0	0	0	0	0	0	0	0	0
123	1	0	0	0	0	0	0	0	0	1	0	0	0		0	0	0	0	0	0	0	0	80.9639	0	0	0
124	4	0	0	0	0	0	1	0	1	1	0	0	1		0	0	0	0	0	82.2486	0	82.2486	82.2486	0	0	82.2486
125	2	0	0	0	0	0	1	1	0	0	0	0	0		0	0	0	0	0	83.5431	83.5431	0	0	0	0	0
126	0	0	0	0	0	0	0	0	0	0	0	0	0		0	0	0	0	0	0	0	0	0	0	0	0
127	1	0	0	0	0	0	0	0	0	1	0	0	0		0	0	0	0	0	0	0	0	86.1615	0	0	0
128	1	0	0	0	0	1	0	0	0	0	0	0	0		0	0	0	0	87.4854	0	0	0	0	0	0	0
129	4	1	0	0	0	0	0	0	0	0	3	0	0		88.8191	0	0	0	0	0	0	0	0	266.457	0	0
130	1	0	0	0	0	0	0	0	0	1	0	0	0		0	0	0	0	0	0	0	0	90.1627	0	0	0
131	0	0	0	0	0	0	0	0	0	0	0	0	0		0	0	0	0	0	0	0	0	0	0	0	0
132	4	1	0	0	0	1	0	0	1	0	0	1	0		92.8791	0	0	0	92.8791	0	0	92.8791	0	0	92.8791	0
133	0	0	0	0	0	0	0	0	0	0	0	0	0		0	0	0	0	0	0	0	0	0	0	0	0
134	0	0	0	0	0	0	0	0	0	0	0	0	0		0	0	0	0	0	0	0	0	0	0	0	0
135	2	0	1	0	0	1	0	0	0	0	0	0	0		0	97.0271	0	0	97.0271	0	0	0	0	0	0	0
136	0	0	0	0	0	0	0	0	0	0	0	0	0		0	0	0	0	0	0	0	0	0	0	0	0
137	0	0	0	0	0	0	0	0	0	0	0	0	0		0	0	0	0	0	0	0	0	0	0	0	0
138	1	0	0	0	0	0	0	0	1	0	0	0	0		0	0	0	0	0	0	0	101.263	0	0	0	0
139	5	2	0	0	0	0	0	1	0	0	0	2	0		205.389	0	0	0	0	0	102.695	0	0	0	205.389	0
140	2	0	1	0	0	0	0	0	0	1	0	0	0		0	104.136	0	0	0	0	0	0	104.136	0	0	0
141	0	0	0	0	0	0	0	0	0	0	0	0	0		0	0	0	0	0	0	0	0	0	0	0	0
142	4	0	1	0	0	0	1	0	0	2	0	0	0		0	107.048	0	0	0	107.048	0	0	214.095	0	0	0
143	4	0	2	0	0	1	0	0	0	0	0	0	1		0	217.036	0	0	108.518	0	0	0	0	0	0	108.518
144	3	0	0	0	0	2	0	0	0	0	0	1	0		0	0	0	0	219.997	0	0	0	0	0	109.998	0
145	3	1	0	0	0	0	0	0	0	1	1	0	0		111.488	0	0	0	0	0	0	0	111.488	111.488	0	0
146	0	0	0	0	0	0	0	0	0	0	0	0	0		0	0	0	0	0	0	0	0	0	0	0	0
147	1	0	0	0	0	0	1	0	0	0	0	0	0		0	0	0	0	0	114.498	0	0	0	0	0	0
148	2	0	0	0	1	0	0	1	0	0	0	0	0		0	0	0	116.017	0	0	116.017	0	0	0	0	0
149	2	0	0	1	0	0	0	0	0	0	0	1	0		0	0	117.546	0	0	0	0	0	0	0	117.546	0
150	0	0	0	0	0	0	0	0	0	0	0	0	0		0	0	0	0	0	0	0	0	0	0	0	0
151	0	0	0	0	0	0	0	0	0	0	0	0	0		0	0	0	0	0	0	0	0	0	0	0	0
152	4	0	1	0	0	0	0	0	0	1	0	2	0		0	122.191	0	0	0	0	0	0	122.191	0	244.382	0
153	2	0	0	0	0	1	0	0	0	0	0	1	0		0	0	0	0	123.759	0	0	0	0	0	123.759	0
154	3	0	0	0	0	0	1	1	0	0	0	1	0		0	0	0	0	0	125.336	125.336	0	0	0	125.336	0
155	4	1	0	0	0	0	0	0	1	0	1	1	0		126.923	0	0	0	0	0	0	126.923	0	126.923	126.923	0
156	1	0	0	0	0	0	1	0	0	0	0	0	0		0	0	0	0	0	128.52	0	0	0	0	0	0
157	1	0	1	0	0	0	0	0	0	0	0	0	0		0	130.127	0	0	0	0	0	0	0	0	0	0
158	1	0	0	0	0	0	0	0	0	0	0	0	1		0	0	0	0	0	0	0	0	0	0	0	131.743
159	3	0	0	0	0	0	0	1	0	0	1	1	0		0	0	0	0	0	0	133.369	0	0	133.369	133.369	0
160	0	0	0	0	0	0	0	0	0	0	0	0	0		0	0	0	0	0	0	0	0	0	0	0	0
161	0	0	0	0	0	0	0	0	0	0	0	0	0		0	0	0	0	0	0	0	0	0	0	0	0
162	1	0	0	0	0	0	0	1	0	0	0	0	0		0	0	0	0	0	0	138.305	0	0	0	0	0
163	2	0	0	0	0	0	0	1	0	0	0	0	1		0	0	0	0	0	0	139.969	0	0	0	0	139.969
164	1	0	1	0	0	0	0	0	0	0	0	0	0		0	141.644	0	0	0	0	0	0	0	0	0	0
165	2	0	0	0	0	0	1	0	1	0	0	0	0		0	0	0	0	0	143.328	0	143.328	0	0	0	0
166	0	0	0	0	0	0	0	0	0	0	0	0	0		0	0	0	0	0	0	0	0	0	0	0	0
167	0	0	0	0	0	0	0	0	0	0	0	0	0		0	0	0	0	0	0	0	0	0	0	0	0
168	0	0	0	0	0	0	0	0	0	0	0	0	0		0	0	0	0	0	0	0	0	0	0	0	0
169	2	0	0	0	0	0	0	0	0	0	1	0	1		0	0	0	0	0	0	0	0	0	150.16	0	150.16
170	1	0	0	0	0	0	0	0	0	0	0	1	0		0	0	0	0	0	0	0	0	0	0	151.893	0
171	0	0	0	0	0	0	0	0	0	0	0	0	0		0	0	0	0	0	0	0	0	0	0	0	0
172	3	0	0	0	0	0	0	0	0	0	2	1	0		0	0	0	0	0	0	0	0	0	310.772	155.386	0
173	2	0	0	0	2	0	0	0	0	0	0	0	0		0	0	0	314.295	0	0	0	0	0	0	0	0
174	1	0	0	0	0	0	1	0	0	0	0	0	0		0	0	0	0	0	158.918	0	0	0	0	0	0
175	3	0	1	1	0	1	0	0	0	0	0	0	0		0	160.699	160.699	0	160.699	0	0	0	0	0	0	0
176	2	0	0	1	0	0	0	0	0	0	0	0	1		0	0	162.489	0	0	0	0	0	0	0	0	162.489
177	0	0	0	0	0	0	0	0	0	0	0	0	0		0	0	0	0	0	0	0	0	0	0	0	0
178	0	0	0	0	0	0	0	0	0	0	0	0	0		0	0	0	0	0	0	0	0	0	0	0	0
179	1	0	1	0	0	0	0	0	0	0	0	0	0		0	167.917	0	0	0	0	0	0	0	0	0	0
180	2	0	1	0	0	0	1	0	0	0	0	0	0		0	169.746	0	0	0	169.746	0	0	0	0	0	0
181	0	0	0	0	0	0	0	0	0	0	0	0	0		0	0	0	0	0	0	0	0	0	0	0	0
182	0	0	0	0	0	0	0	0	0	0	0	0	0		0	0	0	0	0	0	0	0	0	0	0	0
183	1	0	0	0	0	0	0	0	0	0	1	0	0		0	0	0	0	0	0	0	0	0	175.289	0	0
184	0	0	0	0	0	0	0	0	0	0	0	0	0		0	0	0	0	0	0	0	0	0	0	0	0
185	1	1	0	0	0	0	0	0	0	0	0	0	0		179.033	0	0	0	0	0	0	0	0	0	0	0
186	0	0	0	0	0	0	0	0	0	0	0	0	0		0	0	0	0	0	0	0	0	0	0	0	0
187	0	0	0	0	0	0	0	0	0	0	0	0	0		0	0	0	0	0	0	0	0	0	0	0	0
188	1	0	0	0	0	0	0	0	1	0	0	0	0		0	0	0	0	0	0	0	184.721	0	0	0	0
189	0	0	0	0	0	0	0	0	0	0	0	0	0		0	0	0	0	0	0	0	0	0	0	0	0
190	1	0	0	0	0	1	0	0	0	0	0	0	0		0	0	0	0	188.561	0	0	0	0	0	0	0
191	1	0	0	0	0	0	0	0	0	0	1	0	0		0	0	0	0	0	0	0	0	0	190.495	0	0
192	1	0	1	0	0	0	0	0	0	0	0	0	0		0	192.439	0	0	0	0	0	0	0	0	0	0
193	3	0	0	2	0	0	1	0	0	0	0	0	0		0	0	388.784	0	0	194.392	0	0	0	0	0	0
194	0	0	0	0	0	0	0	0	0	0	0	0	0		0	0	0	0	0	0	0	0	0	0	0	0
195	2	1	0	0	0	0	1	0	0	0	0	0	0		198.328	0	0	0	0	198.328	0	0	0	0	0	0
196	1	0	0	0	0	1	0	0	0	0	0	0	0		0	0	0	0	200.31	0	0	0	0	0	0	0
197	0	0	0	0	0	0	0	0	0	0	0	0	0		0	0	0	0	0	0	0	0	0	0	0	0
198	0	0	0	0	0	0	0	0	0	0	0	0	0		0	0	0	0	0	0	0	0	0	0	0	0
199	0	0	0	0	0	0	0	0	0	0	0	0	0		0	0	0	0	0	0	0	0	0	0	0	0
200	1	0	0	0	1	0	0	0	0	0	0	0	0		0	0	0	208.334	0	0	0	0	0	0	0	0
201	2	0	0	0	1	0	0	0	0	0	0	0	1		0	0	0	210.364	0	0	0	0	0	0	0	210.364
202	2	0	0	1	0	0	0	0	0	0	0	0	1		0	0	212.404	0	0	0	0	0	0	0	0	212.404
203	0	0	0	0	0	0	0	0	0	0	0	0	0		0	0	0	0	0	0	0	0	0	0	0	0
204	0	0	0	0	0	0	0	0	0	0	0	0	0		0	0	0	0	0	0	0	0	0	0	0	0
205	1	0	0	0	0	0	0	1	0	0	0	0	0		0	0	0	0	0	0	218.58	0	0	0	0	0
206	2	0	0	0	0	0	0	0	0	0	0	2	0		0	0	0	0	0	0	0	0	0	0	441.315	0
207	1	0	0	0	0	1	0	0	0	0	0	0	0		0	0	0	0	222.745	0	0	0	0	0	0	0
208	0	0	0	0	0	0	0	0	0	0	0	0	0		0	0	0	0	0	0	0	0	0	0	0	0
209	0	0	0	0	0	0	0	0	0	0	0	0	0		0	0	0	0	0	0	0	0	0	0	0	0
210	0	0	0	0	0	0	0	0	0	0	0	0	0		0	0	0	0	0	0	0	0	0	0	0	0
211	1	0	0	0	0	0	0	0	0	0	0	1	0		0	0	0	0	0	0	0	0	0	0	231.189	0
212	0	0	0	0	0	0	0	0	0	0	0	0	0		0	0	0	0	0	0	0	0	0	0	0	0
213	0	0	0	0	0	0	0	0	0	0	0	0	0		0	0	0	0	0	0	0	0	0	0	0	0
214	0	0	0	0	0	0	0	0	0	0	0	0	0		0	0	0	0	0	0	0	0	0	0	0	0
215	0	0	0	0	0	0	0	0	0	0	0	0	0		0	0	0	0	0	0	0	0	0	0	0	0
216	0	0	0	0	0	0	0	0	0	0	0	0	0		0	0	0	0	0	0	0	0	0	0	0	0
217	0	0	0	0	0	0	0	0	0	0	0	0	0		0	0	0	0	0	0	0	0	0	0	0	0
218	0	0	0	0	0	0	0	0	0	0	0	0	0		0	0	0	0	0	0	0	0	0	0	0	0
219	0	0	0	0	0	0	0	0	0	0	0	0	0		0	0	0	0	0	0	0	0	0	0	0	0
220	0	0	0	0	0	0	0	0	0	0	0	0	0		0	0	0	0	0	0	0	0	0	0	0	0
221	0	0	0	0	0	0	0	0	0	0	0	0	0		0	0	0	0	0	0	0	0	0	0	0	0
222	0	0	0	0	0	0	0	0	0	0	0	0	0		0	0	0	0	0	0	0	0	0	0	0	0
223	0	0	0	0	0	0	0	0	0	0	0	0	0		0	0	0	0	0	0	0	0	0	0	0	0
224	0	0	0	0	0	0	0	0	0	0	0	0	0		0	0	0	0	0	0	0	0	0	0	0	0
225	0	0	0	0	0	0	0	0	0	0	0	0	0		0	0	0	0	0	0	0	0	0	0	0	0
226	0	0	0	0	0	0	0	0	0	0	0	0	0		0	0	0	0	0	0	0	0	0	0	0	0
227	1	0	0	1	0	0	0	0	0	0	0	0	0		0	0	266.492	0	0	0	0	0	0	0	0	0
228	0	0	0	0	0	0	0	0	0	0	0	0	0		0	0	0	0	0	0	0	0	0	0	0	0
229	1	0	0	0	0	0	0	0	0	1	0	0	0		0	0	0	0	0	0	0	0	271.075	0	0	0
230	0	0	0	0	0	0	0	0	0	0	0	0	0		0	0	0	0	0	0	0	0	0	0	0	0
231	0	0	0	0	0	0	0	0	0	0	0	0	0		0	0	0	0	0	0	0	0	0	0	0	0
232	0	0	0	0	0	0	0	0	0	0	0	0	0		0	0	0	0	0	0	0	0	0	0	0	0
233	1	0	1	0	0	0	0	0	0	0	0	0	0		0	280.357	0	0	0	0	0	0	0	0	0	0
234	0	0	0	0	0	0	0	0	0	0	0	0	0		0	0	0	0	0	0	0	0	0	0	0	0
235	0	0	0	0	0	0	0	0	0	0	0	0	0		0	0	0	0	0	0	0	0	0	0	0	0
236	0	0	0	0	0	0	0	0	0	0	0	0	0		0	0	0	0	0	0	0	0	0	0	0	0
237	0	0	0	0	0	0	0	0	0	0	0	0	0		0	0	0	0	0	0	0	0	0	0	0	0
238	0	0	0	0	0	0	0	0	0	0	0	0	0		0	0	0	0	0	0	0	0	0	0	0	0
239	0	0	0	0	0	0	0	0	0	0	0	0	0		0	0	0	0	0	0	0	0	0	0	0	0
240	0	0	0	0	0	0	0	0	0	0	0	0	0		0	0	0	0	0	0	0	0	0	0	0	0
241	0	0	0	0	0	0	0	0	0	0	0	0	0		0	0	0	0	0	0	0	0	0	0	0	0
242	0	0	0	0	0	0	0	0	0	0	0	0	0		0	0	0	0	0	0	0	0	0	0	0	0
243	0	0	0	0	0	0	0	0	0	0	0	0	0		0	0	0	0	0	0	0	0	0	0	0	0
244	0	0	0	0	0	0	0	0	0	0	0	0	0		0	0	0	0	0	0	0	0	0	0	0	0
245	0	0	0	0	0	0	0	0	0	0	0	0	0		0	0	0	0	0	0	0	0	0	0	0	0
246	0	0	0	0	0	0	0	0	0	0	0	0	0		0	0	0	0	0	0	0	0	0	0	0	0
247	0	0	0	0	0	0	0	0	0	0	0	0	0		0	0	0	0	0	0	0	0	0	0	0	0
248	0	0	0	0	0	0	0	0	0	0	0	0	0		0	0	0	0	0	0	0	0	0	0	0	0
249	0	0	0	0	0	0	0	0	0	0	0	0	0		0	0	0	0	0	0	0	0	0	0	0	0
250	0	0	0	0	0	0	0	0	0	0	0	0	0		0	0	0	0	0	0	0	0	0	0	0	0
1/16		64	51	28	43	29	34	52	34	38	49	56	50	1/16	1999.43	2633.64	1798.17	1475.07	1762.34	1991.2	1890.12	1450.03	1775.91	2196.42	2952.11	1942.79
m^2		1024	816	448	688	464	544	832	544	608	784	896	800	m^2	31990.8	42138.2	28770.8	23601.2	28197.4	31859.3	30241.9	23200.5	28414.5	35142.8	47233.8	31084.7

## Sheet: KB_21S
oyster shell length (mm)	sum	lok1	lok2	lok3	lok4	lok5	lok6	lok7	lok8	lok9	lok10	lok11	lok12	LWW (g)	lok1	lok2	lok3	lok4	lok5	lok6	lok7	lok8	lok9	lok10	lok11	lok12	a	0.0017
6	1	0	0	0	0	0	0	0	0	0	0	1	0		0	0	0	0	0	0	0	0	0	0	0.0922626	0	b	2.2291
7	0	0	0	0	0	0	0	0	0	0	0	0	0		0	0	0	0	0	0	0	0	0	0	0	0
8	0	0	0	0	0	0	0	0	0	0	0	0	0		0	0	0	0	0	0	0	0	0	0	0	0		22485.2
9	1	0	0	0	0	0	0	0	0	0	0	0	1		0	0	0	0	0	0	0	0	0	0	0	0.227799		29980.3
10	0	0	0	0	0	0	0	0	0	0	0	0	0		0	0	0	0	0	0	0	0	0	0	0	0
11	1	0	0	1	0	0	0	0	0	0	0	0	0		0	0	0.356301	0	0	0	0	0	0	0	0	0
12	4	1	0	1	0	0	0	0	0	0	0	0	2		0.432565	0	0.432565	0	0	0	0	0	0	0	0	0.865131
13	0	0	0	0	0	0	0	0	0	0	0	0	0		0	0	0	0	0	0	0	0	0	0	0	0
14	2	0	0	0	2	0	0	0	0	0	0	0	0		0	0	0	1.21987	0	0	0	0	0	0	0	0
15	4	1	0	2	0	0	0	1	0	0	0	0	0		0.711335	0	1.42267	0	0	0	0.711335	0	0	0	0	0
16	1	0	0	1	0	0	0	0	0	0	0	0	0		0	0	0.821396	0	0	0	0	0	0	0	0	0
17	1	0	0	0	0	0	0	0	0	0	1	0	0		0	0	0	0	0	0	0	0	0	0.940248	0	0
18	2	0	0	0	0	1	0	0	0	0	1	0	0		0	0	0	0	1.06801	0	0	0	0	1.06801	0	0
19	1	0	0	0	0	0	0	0	0	0	1	0	0		0	0	0	0	0	0	0	0	0	1.20481	0	0
20	3	0	0	2	1	0	0	0	0	0	0	0	0		0	0	2.7015	1.35075	0	0	0	0	0	0	0	0
21	3	0	0	0	1	0	0	0	0	0	0	2	0		0	0	0	1.50594	0	0	0	0	0	0	3.01188	0
22	4	0	0	1	0	1	0	0	0	1	0	1	0		0	0	1.67049	0	1.67049	0	0	0	1.67049	0	1.67049	0
23	2	0	0	1	0	0	0	0	0	1	0	0	0		0	0	1.84449	0	0	0	0	0	1.84449	0	0	0
24	1	0	0	0	1	0	0	0	0	0	0	0	0		0	0	0	2.02805	0	0	0	0	0	0	0	0
25	3	0	0	2	0	0	0	0	1	0	0	0	0		0	0	4.4425	0	0	0	0	2.22125	0	0	0	0
26	2	0	0	0	2	0	0	0	0	0	0	0	0		0	0	0	4.84837	0	0	0	0	0	0	0	0
27	5	1	0	2	0	0	0	0	0	1	1	0	0		2.63695	0	5.2739	0	0	0	0	0	2.63695	2.63695	0	0
28	1	0	0	0	0	0	0	0	0	1	0	0	0		0	0	0	0	0	0	0	0	2.85962	0	0	0
29	6	0	1	0	0	0	2	0	0	0	0	2	1		0	3.09229	0	0	0	6.18458	0	0	0	0	6.18458	3.09229
30	1	0	0	1	0	0	0	0	0	0	0	0	0		0	0	3.33503	0	0	0	0	0	0	0	0	0
31	3	0	1	0	0	0	0	0	0	0	1	1	0		0	3.58792	0	0	0	0	0	0	0	3.58792	3.58792	0
32	6	2	0	0	2	1	0	0	0	0	0	1	0		7.70209	0	0	7.70209	3.85105	0	0	0	0	0	3.85105	0
33	7	1	0	1	0	1	0	0	0	1	2	1	0		4.12447	0	4.12447	0	4.12447	0	0	0	4.12447	8.24894	4.12447	0
34	4	1	0	0	0	0	0	0	0	2	0	1	0		4.40827	0	0	0	0	0	0	0	8.81655	0	4.40827	0
35	15	2	0	2	1	1	2	1	2	0	0	4	0		9.40505	0	9.40505	4.70252	4.70252	9.40505	4.70252	9.40505	0	0	18.8101	0
36	5	0	0	1	0	1	1	0	1	0	0	1	0		0	0	5.00729	0	5.00729	5.00729	0	5.00729	0	0	5.00729	0
37	9	3	1	0	1	2	0	0	1	1	0	0	0		15.9679	5.32264	0	5.32264	10.6453	0	0	5.32264	5.32264	0	0	0
38	5	0	0	0	1	2	0	0	0	1	0	1	0		0	0	0	5.64865	11.2973	0	0	0	5.64865	0	5.64865	0
39	6	1	0	0	0	1	0	0	0	0	0	4	0		5.98537	0	0	0	5.98537	0	0	0	0	0	23.9415	0
40	5	0	0	0	0	1	0	0	1	2	0	1	0		0	0	0	0	6.33287	0	0	6.33287	12.6657	0	6.33287	0
41	5	0	0	0	1	1	0	1	0	2	0	0	0		0	0	0	6.69122	6.69122	0	6.69122	0	13.3824	0	0	0
42	9	1	0	1	1	1	0	2	0	0	1	1	1		7.06047	0	7.06047	7.06047	7.06047	0	14.1209	0	0	7.06047	7.06047	7.06047
43	4	0	2	0	0	0	0	0	1	1	0	0	0		0	14.8814	0	0	0	0	0	7.44069	7.44069	0	0	0
44	6	0	0	1	1	0	0	2	1	1	0	0	0		0	0	7.83194	7.83194	0	0	15.6639	7.83194	7.83194	0	0	0
45	7	1	0	1	1	0	1	0	0	1	0	2	0		8.23427	0	8.23427	8.23427	0	8.23427	0	0	8.23427	0	16.4685	0
46	2	0	0	0	0	0	0	0	0	0	0	1	1		0	0	0	0	0	0	0	0	0	0	8.64774	8.64774
47	5	1	1	1	0	0	0	0	0	1	0	1	0		9.0724	9.0724	9.0724	0	0	0	0	0	9.0724	0	9.0724	0
48	7	1	0	0	0	1	1	1	0	1	1	1	0		9.50832	0	0	0	9.50832	9.50832	9.50832	0	9.50832	9.50832	9.50832	0
49	5	1	0	1	0	1	0	0	0	1	1	0	0		9.95554	0	9.95554	0	9.95554	0	0	0	9.95554	9.95554	0	0
50	5	0	0	0	0	2	0	1	0	0	2	0	0		0	0	0	0	20.8283	0	10.4141	0	0	20.8283	0	0
51	14	1	0	1	1	0	0	1	2	1	3	4	0		10.8841	0	10.8841	10.8841	0	0	10.8841	21.7683	10.8841	32.6524	43.5365	0
52	3	0	0	0	0	0	1	0	1	0	0	1	0		0	0	0	0	0	11.3656	0	11.3656	0	0	11.3656	0
53	5	0	0	0	1	0	1	0	0	0	1	1	1		0	0	0	11.8586	0	11.8586	0	0	0	11.8586	11.8586	11.8586
54	4	0	0	2	0	0	0	0	0	1	0	1	0		0	0	24.7262	0	0	0	0	0	12.3631	0	12.3631	0
55	11	0	0	3	0	2	2	2	0	0	0	2	0		0	0	38.6378	0	25.7585	25.7585	25.7585	0	0	0	25.7585	0
56	6	0	0	1	0	0	1	0	0	1	2	0	1		0	0	13.4071	0	0	13.4071	0	0	13.4071	26.8142	0	13.4071
57	1	0	0	0	0	1	0	0	0	0	0	0	0		0	0	0	0	13.9466	0	0	0	0	0	0	0
58	6	0	0	1	0	1	0	0	0	3	0	0	1		0	0	14.4979	0	14.4979	0	0	0	43.4938	0	0	14.4979
59	7	0	0	1	0	2	0	0	1	2	0	0	1		0	0	15.061	0	30.1221	0	0	15.061	30.1221	0	0	15.061
60	5	0	0	1	0	0	0	0	0	1	1	1	1		0	0	15.636	0	0	0	0	0	15.636	15.636	15.636	15.636
61	7	1	1	1	1	1	0	1	0	0	1	0	0		16.2229	16.2229	16.2229	16.2229	16.2229	0	16.2229	0	0	16.2229	0	0
62	8	1	0	1	1	1	0	2	0	0	1	1	0		16.8217	0	16.8217	16.8217	16.8217	0	33.6433	0	0	16.8217	16.8217	0
63	4	0	0	0	2	0	0	0	1	0	1	0	0		0	0	0	34.8649	0	0	0	17.4325	0	17.4325	0	0
64	5	0	0	1	0	0	0	0	0	0	2	1	1		0	0	18.0553	0	0	0	0	0	0	36.1106	18.0553	18.0553
65	13	2	1	1	0	0	1	1	2	0	0	4	1		37.3804	18.6902	18.6902	0	0	18.6902	18.6902	37.3804	0	0	74.7608	18.6902
66	8	1	0	0	1	0	0	1	2	2	1	0	0		19.3372	0	0	19.3372	0	0	19.3372	38.6745	38.6745	19.3372	0	0
67	3	0	1	0	0	0	0	0	0	1	0	0	1		0	19.9964	0	0	0	0	0	0	19.9964	0	0	19.9964
68	9	3	0	1	1	0	0	1	0	1	0	2	0		62.0034	0	20.6678	20.6678	0	0	20.6678	0	20.6678	0	41.3356	0
69	5	1	1	0	0	0	0	0	0	2	0	1	0		21.3515	21.3515	0	0	0	0	0	0	42.7029	0	21.3515	0
70	3	2	0	0	0	1	0	0	0	0	0	0	0		44.0948	0	0	0	22.0474	0	0	0	0	0	0	0
71	3	1	1	0	0	0	0	0	0	1	0	0	0		22.7556	22.7556	0	0	0	0	0	0	22.7556	0	0	0
72	7	0	0	2	1	0	0	0	0	1	0	2	1		0	0	46.9525	23.4763	0	0	0	0	23.4763	0	46.9525	23.4763
73	8	0	0	0	1	1	0	2	0	4	0	0	0		0	0	0	24.2093	24.2093	0	48.4186	0	96.8371	0	0	0
74	4	0	1	0	0	0	0	0	0	1	0	2	0		0	24.9548	0	0	0	0	0	0	24.9548	0	49.9095	0
75	8	1	0	1	2	0	0	1	0	0	0	1	2		25.7127	0	25.7127	51.4254	0	0	25.7127	0	0	0	25.7127	51.4254
76	2	0	0	0	2	0	0	0	0	0	0	0	0		0	0	0	52.9664	0	0	0	0	0	0	0	0
77	2	0	0	0	0	0	0	0	1	0	0	1	0		0	0	0	0	0	0	0	27.2662	0	0	27.2662	0
78	4	0	0	0	1	0	0	0	2	0	0	0	1		0	0	0	28.0619	0	0	0	56.1238	0	0	0	28.0619
79	2	0	0	0	0	0	0	1	1	0	0	0	0		0	0	0	0	0	0	28.8702	28.8702	0	0	0	0
80	2	0	2	0	0	0	0	0	0	0	0	0	0		0	59.3823	0	0	0	0	0	0	0	0	0	0
81	1	0	0	1	0	0	0	0	0	0	0	0	0		0	0	30.5248	0	0	0	0	0	0	0	0	0
82	4	1	0	0	0	0	0	0	3	0	0	0	0		31.3712	0	0	0	0	0	0	94.1137	0	0	0	0
83	1	0	0	0	0	0	0	0	0	0	0	0	1		0	0	0	0	0	0	0	0	0	0	0	32.2304
84	2	1	1	0	0	0	0	0	0	0	0	0	0		33.1024	33.1024	0	0	0	0	0	0	0	0	0	0
85	4	1	0	0	0	0	0	1	1	0	0	0	1		33.9873	0	0	0	0	0	33.9873	33.9873	0	0	0	33.9873
86	1	0	0	0	0	0	0	1	0	0	0	0	0		0	0	0	0	0	0	34.8851	0	0	0	0	0
87	3	0	1	0	0	0	0	0	2	0	0	0	0		0	35.7957	0	0	0	0	0	71.5915	0	0	0	0
88	5	0	0	0	0	0	0	0	2	0	0	1	2		0	0	0	0	0	0	0	73.4387	0	0	36.7194	73.4387
89	3	0	0	0	1	0	0	0	1	0	0	0	1		0	0	0	37.656	0	0	0	37.656	0	0	0	37.656
90	7	0	0	1	0	0	0	1	2	0	0	1	2		0	0	38.6057	0	0	0	38.6057	77.2113	0	0	38.6057	77.2113
91	5	0	0	0	0	0	0	0	2	0	0	0	3		0	0	0	0	0	0	0	79.1367	0	0	0	118.705
92	4	0	0	1	0	1	1	0	0	0	0	0	1		0	0	40.5442	0	40.5442	40.5442	0	0	0	0	0	40.5442
93	0	0	0	0	0	0	0	0	0	0	0	0	0		0	0	0	0	0	0	0	0	0	0	0	0
94	2	0	1	0	0	0	0	0	0	0	0	0	1		0	42.5352	0	0	0	0	0	0	0	0	0	42.5352
95	1	0	0	0	0	0	0	0	0	0	0	0	1		0	0	0	0	0	0	0	0	0	0	0	43.5504
96	1	0	0	0	0	0	0	0	0	0	0	0	1		0	0	0	0	0	0	0	0	0	0	0	44.5789
97	0	0	0	0	0	0	0	0	0	0	0	0	0		0	0	0	0	0	0	0	0	0	0	0	0
98	1	0	0	0	0	0	0	0	1	0	0	0	0		0	0	0	0	0	0	0	46.6757	0	0	0	0
99	0	0	0	0	0	0	0	0	0	0	0	0	0		0	0	0	0	0	0	0	0	0	0	0	0
100	2	0	0	0	1	0	0	0	0	0	0	0	1		0	0	0	48.8257	0	0	0	0	0	0	0	48.8257
101	1	0	0	0	0	0	0	0	0	0	0	0	1		0	0	0	0	0	0	0	0	0	0	0	49.9208
102	0	0	0	0	0	0	0	0	0	0	0	0	0		0	0	0	0	0	0	0	0	0	0	0	0
103	3	0	0	0	1	0	0	0	0	0	0	0	2		0	0	0	52.1512	0	0	0	0	0	0	0	104.302
104	3	0	0	0	0	1	0	0	1	0	1	0	0		0	0	0	0	53.2866	0	0	53.2866	0	53.2866	0	0
105	2	1	0	0	0	0	0	0	0	0	0	0	1		54.4355	0	0	0	0	0	0	0	0	0	0	54.4355
106	2	0	0	1	0	0	0	1	0	0	0	0	0		0	0	55.5979	0	0	0	55.5979	0	0	0	0	0
107	1	1	0	0	0	0	0	0	0	0	0	0	0		56.7738	0	0	0	0	0	0	0	0	0	0	0
108	2	0	0	0	0	0	0	0	1	0	0	0	1		0	0	0	0	0	0	0	57.9634	0	0	0	57.9634
109	1	0	0	0	0	0	0	0	1	0	0	0	0		0	0	0	0	0	0	0	59.1666	0	0	0	0
110	0	0	0	0	0	0	0	0	0	0	0	0	0		0	0	0	0	0	0	0	0	0	0	0	0
111	1	1	0	0	0	0	0	0	0	0	0	0	0		61.6139	0	0	0	0	0	0	0	0	0	0	0
112	2	0	0	0	0	1	0	0	0	0	0	0	1		0	0	0	0	62.858	0	0	0	0	0	0	62.858
113	0	0	0	0	0	0	0	0	0	0	0	0	0		0	0	0	0	0	0	0	0	0	0	0	0
114	2	0	0	0	0	0	0	0	0	0	0	0	2		0	0	0	0	0	0	0	0	0	0	0	130.775
115	2	0	0	1	0	0	1	0	0	0	0	0	0		0	0	66.6731	0	0	66.6731	0	0	0	0	0	0
116	1	0	0	0	0	0	1	0	0	0	0	0	0		0	0	0	0	0	67.9723	0	0	0	0	0	0
117	1	0	0	0	0	0	0	0	0	0	0	0	1		0	0	0	0	0	0	0	0	0	0	0	69.2854
118	1	0	0	1	0	0	0	0	0	0	0	0	0		0	0	70.6124	0	0	0	0	0	0	0	0	0
119	0	0	0	0	0	0	0	0	0	0	0	0	0		0	0	0	0	0	0	0	0	0	0	0	0
120	0	0	0	0	0	0	0	0	0	0	0	0	0		0	0	0	0	0	0	0	0	0	0	0	0
121	0	0	0	0	0	0	0	0	0	0	0	0	0		0	0	0	0	0	0	0	0	0	0	0	0
122	0	0	0	0	0	0	0	0	0	0	0	0	0		0	0	0	0	0	0	0	0	0	0	0	0
123	1	0	0	1	0	0	0	0	0	0	0	0	0		0	0	77.4562	0	0	0	0	0	0	0	0	0
124	1	1	0	0	0	0	0	0	0	0	0	0	0		78.867	0	0	0	0	0	0	0	0	0	0	0
125	2	0	0	0	0	1	0	0	0	0	1	0	0		0	0	0	0	80.2918	0	0	0	0	80.2918	0	0
126	1	0	1	0	0	0	0	0	0	0	0	0	0		0	81.7306	0	0	0	0	0	0	0	0	0	0
127	1	0	0	1	0	0	0	0	0	0	0	0	0		0	0	83.1836	0	0	0	0	0	0	0	0	0
128	0	0	0	0	0	0	0	0	0	0	0	0	0		0	0	0	0	0	0	0	0	0	0	0	0
129	0	0	0	0	0	0	0	0	0	0	0	0	0		0	0	0	0	0	0	0	0	0	0	0	0
130	0	0	0	0	0	0	0	0	0	0	0	0	0		0	0	0	0	0	0	0	0	0	0	0	0
131	1	1	0	0	0	0	0	0	0	0	0	0	0		89.1371	0	0	0	0	0	0	0	0	0	0	0
132	1	1	0	0	0	0	0	0	0	0	0	0	0		90.661	0	0	0	0	0	0	0	0	0	0	0
133	2	0	0	0	0	0	0	0	0	0	2	0	0		0	0	0	0	0	0	0	0	0	184.398	0	0
134	0	0	0	0	0	0	0	0	0	0	0	0	0		0	0	0	0	0	0	0	0	0	0	0	0
135	2	0	0	1	0	0	0	0	0	1	0	0	0		0	0	95.3182	0	0	0	0	0	95.3182	0	0	0
136	1	0	0	0	1	0	0	0	0	0	0	0	0		0	0	0	96.8993	0	0	0	0	0	0	0	0
137	3	0	0	1	0	0	0	1	0	1	0	0	0		0	0	98.4947	0	0	0	98.4947	0	98.4947	0	0	0
138	2	1	0	0	0	0	0	0	0	1	0	0	0		100.104	0	0	0	0	0	0	0	100.104	0	0	0
139	3	1	0	0	0	1	0	0	0	0	0	0	1		101.729	0	0	0	101.729	0	0	0	0	0	0	101.729
140	1	0	0	0	0	0	0	0	0	1	0	0	0		0	0	0	0	0	0	0	0	103.367	0	0	0
141	1	0	0	1	0	0	0	0	0	0	0	0	0		0	0	105.02	0	0	0	0	0	0	0	0	0
142	4	0	1	1	0	0	0	0	0	0	2	0	0		0	106.688	106.688	0	0	0	0	0	0	213.376	0	0
143	0	0	0	0	0	0	0	0	0	0	0	0	0		0	0	0	0	0	0	0	0	0	0	0	0
144	0	0	0	0	0	0	0	0	0	0	0	0	0		0	0	0	0	0	0	0	0	0	0	0	0
145	2	0	0	0	1	0	1	0	0	0	0	0	0		0	0	0	111.777	0	111.777	0	0	0	0	0	0
146	0	0	0	0	0	0	0	0	0	0	0	0	0		0	0	0	0	0	0	0	0	0	0	0	0
147	2	0	0	0	0	0	0	1	0	0	0	1	0		0	0	0	0	0	0	115.243	0	0	0	115.243	0
148	0	0	0	0	0	0	0	0	0	0	0	0	0		0	0	0	0	0	0	0	0	0	0	0	0
149	3	0	0	0	0	0	1	0	0	0	0	2	0		0	0	0	0	0	118.768	0	0	0	0	237.535	0
150	2	0	2	0	0	0	0	0	0	0	0	0	0		0	241.104	0	0	0	0	0	0	0	0	0	0
151	1	0	0	1	0	0	0	0	0	0	0	0	0		0	0	122.351	0	0	0	0	0	0	0	0	0
152	3	0	0	1	0	1	0	0	0	0	0	1	0		0	0	124.164	0	124.164	0	0	0	0	0	124.164	0
153	0	0	0	0	0	0	0	0	0	0	0	0	0		0	0	0	0	0	0	0	0	0	0	0	0
154	1	0	0	0	0	0	1	0	0	0	0	0	0		0	0	0	0	0	127.835	0	0	0	0	0	0
155	2	0	1	0	0	0	0	1	0	0	0	0	0		0	129.693	0	0	0	0	129.693	0	0	0	0	0
156	0	0	0	0	0	0	0	0	0	0	0	0	0		0	0	0	0	0	0	0	0	0	0	0	0
157	2	0	0	0	0	0	0	0	0	0	1	0	1		0	0	0	0	0	0	0	0	0	133.453	0	133.453
158	2	0	0	0	2	0	0	0	0	0	0	0	0		0	0	0	270.711	0	0	0	0	0	0	0	0
159	1	0	1	0	0	0	0	0	0	0	0	0	0		0	137.272	0	0	0	0	0	0	0	0	0	0
160	0	0	0	0	0	0	0	0	0	0	0	0	0		0	0	0	0	0	0	0	0	0	0	0	0
161	2	0	1	0	0	0	0	0	0	0	1	0	0		0	141.151	0	0	0	0	0	0	0	141.151	0	0
162	1	0	0	0	0	0	0	0	0	0	1	0	0		0	0	0	0	0	0	0	0	0	143.113	0	0
163	0	0	0	0	0	0	0	0	0	0	0	0	0		0	0	0	0	0	0	0	0	0	0	0	0
164	1	0	0	0	1	0	0	0	0	0	0	0	0		0	0	0	147.081	0	0	0	0	0	0	0	0
165	0	0	0	0	0	0	0	0	0	0	0	0	0		0	0	0	0	0	0	0	0	0	0	0	0
166	0	0	0	0	0	0	0	0	0	0	0	0	0		0	0	0	0	0	0	0	0	0	0	0	0
167	2	0	1	0	0	0	0	0	0	0	0	1	0		0	153.146	0	0	0	0	0	0	0	0	153.146	0
168	0	0	0	0	0	0	0	0	0	0	0	0	0		0	0	0	0	0	0	0	0	0	0	0	0
169	1	0	0	0	0	0	0	1	0	0	0	0	0		0	0	0	0	0	0	157.265	0	0	0	0	0
170	0	0	0	0	0	0	0	0	0	0	0	0	0		0	0	0	0	0	0	0	0	0	0	0	0
171	0	0	0	0	0	0	0	0	0	0	0	0	0		0	0	0	0	0	0	0	0	0	0	0	0
172	2	0	1	0	0	1	0	0	0	0	0	0	0		0	163.556	0	0	163.556	0	0	0	0	0	0	0
173	2	0	0	0	1	0	0	0	0	0	0	0	1		0	0	0	165.683	0	0	0	0	0	0	0	165.683
174	0	0	0	0	0	0	0	0	0	0	0	0	0		0	0	0	0	0	0	0	0	0	0	0	0
175	2	0	0	1	0	1	0	0	0	0	0	0	0		0	0	169.983	0	169.983	0	0	0	0	0	0	0
176	1	0	0	0	0	0	0	1	0	0	0	0	0		0	0	0	0	0	0	172.156	0	0	0	0	0
177	2	0	0	1	0	0	0	0	0	0	1	0	0		0	0	174.344	0	0	0	0	0	0	174.344	0	0
178	4	0	1	0	2	0	0	0	0	0	1	0	0		0	176.547	0	353.094	0	0	0	0	0	176.547	0	0
179	7	0	0	1	0	1	0	1	1	0	0	2	1		0	0	178.765	0	178.765	0	178.765	178.765	0	0	357.531	178.765
180	0	0	0	0	0	0	0	0	0	0	0	0	0		0	0	0	0	0	0	0	0	0	0	0	0
181	0	0	0	0	0	0	0	0	0	0	0	0	0		0	0	0	0	0	0	0	0	0	0	0	0
182	1	0	0	1	0	0	0	0	0	0	0	0	0		0	0	185.513	0	0	0	0	0	0	0	0	0
183	1	0	0	0	0	0	0	0	0	1	0	0	0		0	0	0	0	0	0	0	0	187.793	0	0	0
184	1	0	0	0	0	0	0	0	0	0	0	1	0		0	0	0	0	0	0	0	0	0	0	190.088	0
185	0	0	0	0	0	0	0	0	0	0	0	0	0		0	0	0	0	0	0	0	0	0	0	0	0
186	1	0	0	0	0	0	0	0	0	0	1	0	0		0	0	0	0	0	0	0	0	0	194.724	0	0
187	1	0	0	0	0	0	0	0	0	1	0	0	0		0	0	0	0	0	0	0	0	197.066	0	0	0
188	0	0	0	0	0	0	0	0	0	0	0	0	0		0	0	0	0	0	0	0	0	0	0	0	0
189	1	0	0	0	1	0	0	0	0	0	0	0	0		0	0	0	201.795	0	0	0	0	0	0	0	0
190	0	0	0	0	0	0	0	0	0	0	0	0	0		0	0	0	0	0	0	0	0	0	0	0	0
191	0	0	0	0	0	0	0	0	0	0	0	0	0		0	0	0	0	0	0	0	0	0	0	0	0
192	1	0	0	0	0	0	0	0	0	0	0	0	1		0	0	0	0	0	0	0	0	0	0	0	209.005
193	1	0	0	0	0	0	0	0	0	0	1	0	0		0	0	0	0	0	0	0	0	0	211.439	0	0
194	1	0	0	1	0	0	0	0	0	0	0	0	0		0	0	213.889	0	0	0	0	0	0	0	0	0
195	0	0	0	0	0	0	0	0	0	0	0	0	0		0	0	0	0	0	0	0	0	0	0	0	0
196	0	0	0	0	0	0	0	0	0	0	0	0	0		0	0	0	0	0	0	0	0	0	0	0	0
197	2	0	0	0	0	0	0	0	2	0	0	0	0		0	0	0	0	0	0	0	442.663	0	0	0	0
198	1	0	0	0	0	0	0	0	1	0	0	0	0		0	0	0	0	0	0	0	223.844	0	0	0	0
199	0	0	0	0	0	0	0	0	0	0	0	0	0		0	0	0	0	0	0	0	0	0	0	0	0
200	0	0	0	0	0	0	0	0	0	0	0	0	0		0	0	0	0	0	0	0	0	0	0	0	0
201	2	0	0	0	0	0	0	0	1	0	0	1	0		0	0	0	0	0	0	0	231.475	0	0	231.475	0
202	1	0	0	0	0	0	0	1	0	0	0	0	0		0	0	0	0	0	0	234.049	0	0	0	0	0
203	3	0	0	0	1	0	0	0	0	1	0	1	0		0	0	0	236.64	0	0	0	0	236.64	0	236.64	0
204	0	0	0	0	0	0	0	0	0	0	0	0	0		0	0	0	0	0	0	0	0	0	0	0	0
205	1	0	0	0	0	0	0	0	0	0	0	1	0		0	0	0	0	0	0	0	0	0	0	241.869	0
206	0	0	0	0	0	0	0	0	0	0	0	0	0		0	0	0	0	0	0	0	0	0	0	0	0
207	0	0	0	0	0	0	0	0	0	0	0	0	0		0	0	0	0	0	0	0	0	0	0	0	0
208	0	0	0	0	0	0	0	0	0	0	0	0	0		0	0	0	0	0	0	0	0	0	0	0	0
209	0	0	0	0	0	0	0	0	0	0	0	0	0		0	0	0	0	0	0	0	0	0	0	0	0
210	0	0	0	0	0	0	0	0	0	0	0	0	0		0	0	0	0	0	0	0	0	0	0	0	0
211	0	0	0	0	0	0	0	0	0	0	0	0	0		0	0	0	0	0	0	0	0	0	0	0	0
212	0	0	0	0	0	0	0	0	0	0	0	0	0		0	0	0	0	0	0	0	0	0	0	0	0
213	0	0	0	0	0	0	0	0	0	0	0	0	0		0	0	0	0	0	0	0	0	0	0	0	0
214	0	0	0	0	0	0	0	0	0	0	0	0	0		0	0	0	0	0	0	0	0	0	0	0	0
215	0	0	0	0	0	0	0	0	0	0	0	0	0		0	0	0	0	0	0	0	0	0	0	0	0
216	0	0	0	0	0	0	0	0	0	0	0	0	0		0	0	0	0	0	0	0	0	0	0	0	0
217	0	0	0	0	0	0	0	0	0	0	0	0	0		0	0	0	0	0	0	0	0	0	0	0	0
218	0	0	0	0	0	0	0	0	0	0	0	0	0		0	0	0	0	0	0	0	0	0	0	0	0
219	1	0	0	0	0	0	1	0	0	0	0	0	0		0	0	0	0	0	280.242	0	0	0	0	0	0
220	0	0	0	0	0	0	0	0	0	0	0	0	0		0	0	0	0	0	0	0	0	0	0	0	0
221	0	0	0	0	0	0	0	0	0	0	0	0	0		0	0	0	0	0	0	0	0	0	0	0	0
222	0	0	0	0	0	0	0	0	0	0	0	0	0		0	0	0	0	0	0	0	0	0	0	0	0
223	0	0	0	0	0	0	0	0	0	0	0	0	0		0	0	0	0	0	0	0	0	0	0	0	0
224	2	0	0	0	1	0	1	0	0	0	0	0	0		0	0	0	294.705	0	294.705	0	0	0	0	0	0
225	1	0	0	0	0	1	0	0	0	0	0	0	0		0	0	0	0	297.645	0	0	0	0	0	0	0
226	0	0	0	0	0	0	0	0	0	0	0	0	0		0	0	0	0	0	0	0	0	0	0	0	0
227	0	0	0	0	0	0	0	0	0	0	0	0	0		0	0	0	0	0	0	0	0	0	0	0	0
228	1	1	0	0	0	0	0	0	0	0	0	0	0		306.564	0	0	0	0	0	0	0	0	0	0	0
229	0	0	0	0	0	0	0	0	0	0	0	0	0		0	0	0	0	0	0	0	0	0	0	0	0
230	0	0	0	0	0	0	0	0	0	0	0	0	0		0	0	0	0	0	0	0	0	0	0	0	0
231	0	0	0	0	0	0	0	0	0	0	0	0	0		0	0	0	0	0	0	0	0	0	0	0	0
232	0	0	0	0	0	0	0	0	0	0	0	0	0		0	0	0	0	0	0	0	0	0	0	0	0
233	0	0	0	0	0	0	0	0	0	0	0	0	0		0	0	0	0	0	0	0	0	0	0	0	0
234	0	0	0	0	0	0	0	0	0	0	0	0	0		0	0	0	0	0	0	0	0	0	0	0	0
235	0	0	0	0	0	0	0	0	0	0	0	0	0		0	0	0	0	0	0	0	0	0	0	0	0
236	0	0	0	0	0	0	0	0	0	0	0	0	0		0	0	0	0	0	0	0	0	0	0	0	0
237	0	0	0	0	0	0	0	0	0	0	0	0	0		0	0	0	0	0	0	0	0	0	0	0	0
238	0	0	0	0	0	0	0	0	0	0	0	0	0		0	0	0	0	0	0	0	0	0	0	0	0
239	0	0	0	0	0	0	0	0	0	0	0	0	0		0	0	0	0	0	0	0	0	0	0	0	0
240	0	0	0	0	0	0	0	0	0	0	0	0	0		0	0	0	0	0	0	0	0	0	0	0	0
241	0	0	0	0	0	0	0	0	0	0	0	0	0		0	0	0	0	0	0	0	0	0	0	0	0
242	0	0	0	0	0	0	0	0	0	0	0	0	0		0	0	0	0	0	0	0	0	0	0	0	0
243	0	0	0	0	0	0	0	0	0	0	0	0	0		0	0	0	0	0	0	0	0	0	0	0	0
244	0	0	0	0	0	0	0	0	0	0	0	0	0		0	0	0	0	0	0	0	0	0	0	0	0
245	0	0	0	0	0	0	0	0	0	0	0	0	0		0	0	0	0	0	0	0	0	0	0	0	0
246	0	0	0	0	0	0	0	0	0	0	0	0	0		0	0	0	0	0	0	0	0	0	0	0	0
247	0	0	0	0	0	0	0	0	0	0	0	0	0		0	0	0	0	0	0	0	0	0	0	0	0
248	0	0	0	0	0	0	0	0	0	0	0	0	0		0	0	0	0	0	0	0	0	0	0	0	0
249	0	0	0	0	0	0	0	0	0	0	0	0	0		0	0	0	0	0	0	0	0	0	0	0	0
250	0	0	0	0	0	0	0	0	0	0	0	0	0		0	0	0	0	0	0	0	0	0	0	0	0
1/16		42	27	49	40	36	21	32	42	46	35	61	44	1/16	1410.12	1661.63	2416.69	2391.96	1545.18	1227.94	1558.76	2058.48	1545.77	1964.05	2543.13	2161.5
m^2		672	432	784	640	576	336	512	672	736	560	976	704	m^2	22561.9	26586.1	38667.1	38271.4	24722.8	19647	24940.2	32935.7	24732.3	31424.8	40690.1	34584

## Sheet: KB_21A
oyster shell length (mm)	sum	lok1	lok2	lok3	lok4	lok5	lok6	lok7	lok8	lok9	lok10	lok11	lok12	LWW (g)	lok1	lok2	lok3	lok4	lok5	lok6	lok7	lok8	lok9	lok10	lok11	lok12	a	0.0062
6	8	0	0	1	0	0	1	0	0	0	3	0	3		0	0	0.205063	0	0	0.205063	0	0	0	0.615189	0	0.615189	b	1.9527
7	2	0	0	0	0	0	0	0	0	0	2	0	0		0	0	0	0	0	0	0	0	0	0.554172	0	0
8	3	0	0	0	0	0	0	0	0	0	1	0	2		0	0	0	0	0	0	0	0	0	0.35963	0	0.719259		25871.9
9	3	1	0	0	0	0	0	0	0	1	0	0	1		0.452628	0	0	0	0	0	0	0	0.452628	0	0	0.452628		34495.9
10	3	0	0	0	0	1	0	1	0	0	0	1	0		0	0	0	0	0.556022	0	0.556022	0	0	0	0.556022	0
11	2	1	0	0	0	0	0	0	0	0	0	0	1		0.66976	0	0	0	0	0	0	0	0	0	0	0.66976
12	2	0	0	0	1	0	0	0	0	0	0	0	1		0	0	0	0.793796	0	0	0	0	0	0	0	0.793796
13	0	0	0	0	0	0	0	0	0	0	0	0	0		0	0	0	0	0	0	0	0	0	0	0	0
14	0	0	0	0	0	0	0	0	0	0	0	0	0		0	0	0	0	0	0	0	0	0	0	0	0
15	3	0	1	0	0	1	0	1	0	0	0	0	0		0	1.22728	0	0	1.22728	0	1.22728	0	0	0	0	0
16	1	1	0	0	0	0	0	0	0	0	0	0	0		1.39212	0	0	0	0	0	0	0	0	0	0	0
17	2	1	0	0	0	0	0	1	0	0	0	0	0		1.56707	0	0	0	0	0	1.56707	0	0	0	0	0
18	1	1	0	0	0	0	0	0	0	0	0	0	0		1.75211	0	0	0	0	0	0	0	0	0	0	0
19	3	0	0	0	0	0	0	0	2	0	1	0	0		0	0	0	0	0	0	0	3.89443	0	1.94721	0	0
20	0	0	0	0	0	0	0	0	0	0	0	0	0		0	0	0	0	0	0	0	0	0	0	0	0
21	3	1	0	0	0	0	0	0	0	1	1	0	0		2.3675	0	0	0	0	0	0	0	2.3675	2.3675	0	0
22	3	1	0	0	1	0	0	0	0	0	0	0	1		2.59263	0	0	2.59263	0	0	0	0	0	0	0	2.59263
23	1	1	0	0	0	0	0	0	0	0	0	0	0		2.82773	0	0	0	0	0	0	0	0	0	0	0
24	2	0	0	1	0	0	0	0	0	1	0	0	0		0	0	3.07277	0	0	0	0	0	3.07277	0	0	0
25	1	0	0	0	0	1	0	0	0	0	0	0	0		0	0	0	0	3.32774	0	0	0	0	0	0	0
26	0	0	0	0	0	0	0	0	0	0	0	0	0		0	0	0	0	0	0	0	0	0	0	0	0
27	0	0	0	0	0	0	0	0	0	0	0	0	0		0	0	0	0	0	0	0	0	0	0	0	0
28	0	0	0	0	0	0	0	0	0	0	0	0	0		0	0	0	0	0	0	0	0	0	0	0	0
29	2	0	0	0	0	0	0	0	0	0	0	2	0		0	0	0	0	0	0	0	0	0	0	8.89296	0
30	1	0	0	0	0	0	0	0	0	0	1	0	0		0	0	0	0	0	0	0	0	0	4.7508	0	0
31	0	0	0	0	0	0	0	0	0	0	0	0	0		0	0	0	0	0	0	0	0	0	0	0	0
32	3	0	1	0	0	0	0	1	1	0	0	0	0		0	5.38887	0	0	0	0	5.38887	5.38887	0	0	0	0
33	1	1	0	0	0	0	0	0	0	0	0	0	0		5.72261	0	0	0	0	0	0	0	0	0	0	0
34	1	0	0	0	0	0	0	0	1	0	0	0	0		0	0	0	0	0	0	0	6.06611	0	0	0	0
35	4	1	1	0	0	1	0	0	0	0	0	0	1		6.41938	6.41938	0	0	6.41938	0	0	0	0	0	0	6.41938
36	3	0	0	2	1	0	0	0	0	0	0	0	0		0	0	13.5648	6.7824	0	0	0	0	0	0	0	0
37	0	0	0	0	0	0	0	0	0	0	0	0	0		0	0	0	0	0	0	0	0	0	0	0	0
38	0	0	0	0	0	0	0	0	0	0	0	0	0		0	0	0	0	0	0	0	0	0	0	0	0
39	2	1	0	1	0	0	0	0	0	0	0	0	0		7.92982	0	7.92982	0	0	0	0	0	0	0	0	0
40	2	0	0	1	0	0	0	0	0	0	0	0	1		0	0	8.33171	0	0	0	0	0	0	0	0	8.33171
41	2	0	0	1	0	0	1	0	0	0	0	0	0		0	0	8.74329	0	0	8.74329	0	0	0	0	0	0
42	4	0	1	0	1	1	0	0	0	1	0	0	0		0	9.16454	0	9.16454	9.16454	0	0	0	9.16454	0	0	0
43	1	0	0	0	0	0	0	0	0	0	0	1	0		0	0	0	0	0	0	0	0	0	0	9.59545	0
44	0	0	0	0	0	0	0	0	0	0	0	0	0		0	0	0	0	0	0	0	0	0	0	0	0
45	8	1	1	2	1	0	0	1	0	0	0	1	1		10.4862	10.4862	20.9725	10.4862	0	0	10.4862	0	0	0	10.4862	10.4862
46	0	0	0	0	0	0	0	0	0	0	0	0	0		0	0	0	0	0	0	0	0	0	0	0	0
47	3	0	1	0	0	0	0	0	1	0	0	0	1		0	11.4156	0	0	0	0	0	11.4156	0	0	0	11.4156
48	0	0	0	0	0	0	0	0	0	0	0	0	0		0	0	0	0	0	0	0	0	0	0	0	0
49	3	2	0	0	0	0	0	0	1	0	0	0	0		24.7667	0	0	0	0	0	0	12.3833	0	0	0	0
50	3	0	0	1	0	1	0	0	1	0	0	0	0		0	0	12.8816	0	12.8816	0	0	12.8816	0	0	0	0
51	1	0	0	1	0	0	0	0	0	0	0	0	0		0	0	13.3895	0	0	0	0	0	0	0	0	0
52	2	1	0	0	0	0	0	0	0	0	0	1	0		13.9069	0	0	0	0	0	0	0	0	0	13.9069	0
53	2	0	0	0	0	0	0	0	0	1	0	0	1		0	0	0	0	0	0	0	0	14.4339	0	0	14.4339
54	5	1	1	0	0	1	0	2	0	0	0	0	0		14.9705	14.9705	0	0	14.9705	0	29.941	0	0	0	0	0
55	6	0	2	1	2	0	0	0	0	0	0	1	0		0	31.0333	15.5166	31.0333	0	0	0	0	0	0	15.5166	0
56	2	1	0	0	0	0	0	0	0	0	0	0	1		16.0723	0	0	0	0	0	0	0	0	0	0	16.0723
57	0	0	0	0	0	0	0	0	0	0	0	0	0		0	0	0	0	0	0	0	0	0	0	0	0
58	2	0	1	1	0	0	0	0	0	0	0	0	0		0	17.2122	17.2122	0	0	0	0	0	0	0	0	0
59	3	1	1	0	0	0	0	0	1	0	0	0	0		17.7965	17.7965	0	0	0	0	0	17.7965	0	0	0	0
60	2	0	0	0	0	0	0	0	1	0	0	1	0		0	0	0	0	0	0	0	18.3903	0	0	18.3903	0
61	3	1	1	0	0	0	0	0	0	0	0	0	1		18.9935	18.9935	0	0	0	0	0	0	0	0	0	18.9935
62	6	2	0	0	1	2	0	0	0	0	0	1	0		39.2125	0	0	19.6063	39.2125	0	0	0	0	0	19.6063	0
63	1	0	0	1	0	0	0	0	0	0	0	0	0		0	0	20.2285	0	0	0	0	0	0	0	0	0
64	3	0	0	0	0	1	0	1	0	0	1	0	0		0	0	0	0	20.8602	0	20.8602	0	0	20.8602	0	0
65	7	2	0	0	1	2	1	1	0	0	0	0	0		43.0029	0	0	21.5014	43.0029	21.5014	21.5014	0	0	0	0	0
66	1	0	0	1	0	0	0	0	0	0	0	0	0		0	0	22.1521	0	0	0	0	0	0	0	0	0
67	5	0	1	1	0	1	0	0	0	0	1	1	0		0	22.8122	22.8122	0	22.8122	0	0	0	0	22.8122	22.8122	0
68	6	0	1	0	0	0	0	0	1	0	2	0	2		0	23.4818	0	0	0	0	0	23.4818	0	46.9636	0	46.9636
69	1	0	0	0	0	0	0	0	0	1	0	0	0		0	0	0	0	0	0	0	0	24.1609	0	0	0
70	2	0	0	1	0	0	1	0	0	0	0	0	0		0	0	24.8493	0	0	24.8493	0	0	0	0	0	0
71	4	0	0	1	1	0	1	0	0	0	0	0	1		0	0	25.5472	25.5472	0	25.5472	0	0	0	0	0	25.5472
72	4	1	1	1	0	0	0	0	0	0	1	0	0		26.2546	26.2546	26.2546	0	0	0	0	0	0	26.2546	0	0
73	8	2	1	3	0	2	0	0	0	0	0	0	0		53.9426	26.9713	80.914	0	53.9426	0	0	0	0	0	0	0
74	10	2	2	0	0	0	0	1	1	1	1	2	0		55.395	55.395	0	0	0	0	27.6975	27.6975	27.6975	27.6975	55.395	0
75	9	5	0	0	1	1	0	1	0	0	0	1	0		142.165	0	0	28.4331	28.4331	0	28.4331	0	0	0	28.4331	0
76	4	1	0	0	0	0	0	0	1	1	0	1	0		29.1781	0	0	0	0	0	0	29.1781	29.1781	0	29.1781	0
77	5	1	1	0	0	0	0	0	1	1	1	0	0		29.9324	29.9324	0	0	0	0	0	29.9324	29.9324	29.9324	0	0
78	4	0	1	0	1	1	0	0	0	0	1	0	0		0	30.6962	0	30.6962	30.6962	0	0	0	0	30.6962	0	0
79	5	0	0	0	0	0	1	0	0	0	2	2	0		0	0	0	0	0	31.4694	0	0	0	62.9387	62.9387	0
80	6	1	0	0	0	0	1	0	2	0	1	0	1		32.2519	0	0	0	0	32.2519	0	64.5038	0	32.2519	0	32.2519
81	5	0	0	1	0	1	1	0	0	0	2	0	0		0	0	33.0438	0	33.0438	33.0438	0	0	0	66.0877	0	0
82	11	3	0	1	1	0	2	1	0	2	0	1	0		101.535	0	33.8451	33.8451	0	67.6902	33.8451	0	67.6902	0	33.8451	0
83	10	1	2	0	0	3	0	0	0	1	2	1	0		34.6558	69.3115	0	0	103.967	0	0	0	34.6558	69.3115	34.6558	0
84	9	0	1	0	0	1	0	2	0	1	3	0	1		0	35.4758	0	0	35.4758	0	70.9515	0	35.4758	106.427	0	35.4758
85	12	1	1	1	3	2	0	1	0	0	0	3	0		36.3051	36.3051	36.3051	108.915	72.6103	0	36.3051	0	0	0	108.915	0
86	4	1	0	0	0	0	2	0	0	0	1	0	0		37.1438	0	0	0	0	74.2877	0	0	0	37.1438	0	0
87	7	1	1	1	0	0	0	0	2	0	1	0	1		37.9919	37.9919	37.9919	0	0	0	0	75.9838	0	37.9919	0	37.9919
88	2	0	0	0	0	0	0	0	0	0	0	0	2		0	0	0	0	0	0	0	0	0	0	0	77.6986
89	6	1	0	0	0	2	0	1	1	0	1	0	0		39.716	0	0	0	79.432	0	39.716	39.716	0	39.716	0	0
90	6	0	0	3	0	0	1	0	1	0	0	0	1		0	0	121.776	0	0	40.5921	0	40.5921	0	0	0	40.5921
91	4	0	0	1	0	0	0	1	2	0	0	0	0		0	0	41.4774	0	0	0	41.4774	82.9549	0	0	0	0
92	5	1	0	0	0	1	0	1	1	0	1	0	0		42.3721	0	0	0	42.3721	0	42.3721	42.3721	0	42.3721	0	0
93	3	0	0	0	1	0	0	2	0	0	0	0	0		0	0	0	43.2761	0	0	86.5522	0	0	0	0	0
94	2	0	0	0	0	0	0	1	1	0	0	0	0		0	0	0	0	0	0	44.1894	44.1894	0	0	0	0
95	12	0	2	0	1	2	1	2	1	0	2	1	0		0	90.2241	0	45.1121	90.2241	45.1121	90.2241	45.1121	0	90.2241	45.1121	0
96	2	0	0	1	1	0	0	0	0	0	0	0	0		0	0	46.044	46.044	0	0	0	0	0	0	0	0
97	1	0	0	0	0	0	0	0	1	0	0	0	0		0	0	0	0	0	0	0	46.9852	0	0	0	0
98	5	0	0	1	1	0	0	1	0	0	1	1	0		0	0	47.9357	47.9357	0	0	47.9357	0	0	47.9357	47.9357	0
99	7	0	0	2	2	0	0	1	0	1	1	0	0		0	0	97.7909	97.7909	0	0	48.8955	0	48.8955	48.8955	0	0
100	4	0	0	1	0	0	1	0	0	2	0	0	0		0	0	49.8645	0	0	49.8645	0	0	99.7291	0	0	0
101	2	1	0	0	0	0	0	0	0	1	0	0	0		50.8429	0	0	0	0	0	0	0	50.8429	0	0	0
102	9	2	0	0	1	0	1	1	2	1	0	1	0		103.661	0	0	51.8305	0	51.8305	51.8305	103.661	51.8305	0	51.8305	0
103	7	1	0	1	2	0	0	0	0	3	0	0	0		52.8274	0	52.8274	105.655	0	0	0	0	158.482	0	0	0
104	4	0	0	0	1	1	0	1	0	0	0	0	1		0	0	0	53.8335	53.8335	0	53.8335	0	0	0	0	53.8335
105	5	1	0	1	1	1	0	0	0	0	0	1	0		54.8489	0	54.8489	54.8489	54.8489	0	0	0	0	0	54.8489	0
106	5	0	0	0	0	0	1	3	0	0	0	0	1		0	0	0	0	0	55.8736	167.621	0	0	0	0	55.8736
107	8	0	0	0	2	0	2	1	1	0	0	0	2		0	0	0	113.815	0	113.815	56.9075	56.9075	0	0	0	113.815
108	4	1	0	0	1	0	0	0	0	0	1	0	1		57.9506	0	0	57.9506	0	0	0	0	0	57.9506	0	57.9506
109	6	0	0	0	1	0	0	0	1	1	0	3	0		0	0	0	59.003	0	0	0	59.003	59.003	0	177.009	0
110	1	0	0	0	0	0	0	0	1	0	0	0	0		0	0	0	0	0	0	0	60.0647	0	0	0	0
111	2	1	0	0	0	1	0	0	0	0	0	0	0		61.1356	0	0	0	61.1356	0	0	0	0	0	0	0
112	0	0	0	0	0	0	0	0	0	0	0	0	0		0	0	0	0	0	0	0	0	0	0	0	0
113	4	0	0	0	0	0	0	0	1	0	1	1	1		0	0	0	0	0	0	0	63.305	0	63.305	63.305	63.305
114	5	0	0	1	0	0	0	0	1	2	0	0	1		0	0	64.4035	0	0	0	0	64.4035	128.807	0	0	64.4035
115	3	1	0	0	1	0	0	1	0	0	0	0	0		65.5113	0	0	65.5113	0	0	65.5113	0	0	0	0	0
116	4	1	0	0	0	0	1	1	0	0	0	0	1		66.6283	0	0	0	0	66.6283	66.6283	0	0	0	0	66.6283
117	6	0	0	0	1	0	2	0	0	2	0	0	1		0	0	0	67.7545	0	135.509	0	0	135.509	0	0	67.7545
118	2	0	0	0	0	0	0	0	0	2	0	0	0		0	0	0	0	0	0	0	0	137.78	0	0	0
119	5	0	0	0	0	0	0	0	3	1	0	0	1		0	0	0	0	0	0	0	210.104	70.0345	0	0	70.0345
120	0	0	0	0	0	0	0	0	0	0	0	0	0		0	0	0	0	0	0	0	0	0	0	0	0
121	2	0	0	0	0	0	1	0	0	1	0	0	0		0	0	0	0	0	72.3514	0	0	72.3514	0	0	0
122	8	0	1	0	0	0	0	0	1	2	0	0	4		0	73.5236	0	0	0	0	0	73.5236	147.047	0	0	294.094
123	2	0	0	0	0	0	0	1	1	0	0	0	0		0	0	0	0	0	0	74.705	74.705	0	0	0	0
124	2	0	0	0	1	0	0	0	1	0	0	0	0		0	0	0	75.8955	0	0	0	75.8955	0	0	0	0
125	2	0	0	0	0	0	0	1	0	0	1	0	0		0	0	0	0	0	0	77.0953	0	0	77.0953	0	0
126	3	0	0	0	0	0	0	1	1	0	0	1	0		0	0	0	0	0	0	78.3042	78.3042	0	0	78.3042	0
127	1	0	0	0	0	0	0	0	1	0	0	0	0		0	0	0	0	0	0	0	79.5224	0	0	0	0
128	0	0	0	0	0	0	0	0	0	0	0	0	0		0	0	0	0	0	0	0	0	0	0	0	0
129	3	0	0	0	1	0	0	2	0	0	0	0	0		0	0	0	81.9861	0	0	163.972	0	0	0	0	0
130	1	0	0	0	0	0	0	0	0	1	0	0	0		0	0	0	0	0	0	0	0	83.2317	0	0	0
131	1	0	0	0	1	0	0	0	0	0	0	0	0		0	0	0	84.4865	0	0	0	0	0	0	0	0
132	5	0	0	0	1	0	0	1	0	0	1	2	0		0	0	0	85.7504	0	0	85.7504	0	0	85.7504	171.501	0
133	0	0	0	0	0	0	0	0	0	0	0	0	0		0	0	0	0	0	0	0	0	0	0	0	0
134	2	0	0	0	0	0	0	0	0	1	0	0	1		0	0	0	0	0	0	0	0	88.3058	0	0	88.3058
135	0	0	0	0	0	0	0	0	0	0	0	0	0		0	0	0	0	0	0	0	0	0	0	0	0
136	0	0	0	0	0	0	0	0	0	0	0	0	0		0	0	0	0	0	0	0	0	0	0	0	0
137	0	0	0	0	0	0	0	0	0	0	0	0	0		0	0	0	0	0	0	0	0	0	0	0	0
138	2	0	0	0	0	0	1	0	0	0	0	1	0		0	0	0	0	0	93.5263	0	0	0	0	93.5263	0
139	2	0	0	0	0	0	0	0	1	0	0	1	0		0	0	0	0	0	0	0	94.8542	0	0	94.8542	0
140	0	0	0	0	0	0	0	0	0	0	0	0	0		0	0	0	0	0	0	0	0	0	0	0	0
141	1	0	0	0	0	0	0	0	0	0	0	0	1		0	0	0	0	0	0	0	0	0	0	0	97.5376
142	0	0	0	0	0	0	0	0	0	0	0	0	0		0	0	0	0	0	0	0	0	0	0	0	0
143	0	0	0	0	0	0	0	0	0	0	0	0	0		0	0	0	0	0	0	0	0	0	0	0	0
144	2	0	0	0	1	0	0	0	0	0	0	0	1		0	0	0	101.631	0	0	0	0	0	0	0	101.631
145	1	0	1	0	0	0	0	0	0	0	0	0	0		0	103.014	0	0	0	0	0	0	0	0	0	0
146	0	0	0	0	0	0	0	0	0	0	0	0	0		0	0	0	0	0	0	0	0	0	0	0	0
147	0	0	0	0	0	0	0	0	0	0	0	0	0		0	0	0	0	0	0	0	0	0	0	0	0
148	1	1	0	0	0	0	0	0	0	0	0	0	0		107.217	0	0	0	0	0	0	0	0	0	0	0
149	1	0	0	0	0	0	0	1	0	0	0	0	0		0	0	0	0	0	0	108.636	0	0	0	0	0
150	1	0	0	1	0	0	0	0	0	0	0	0	0		0	0	110.064	0	0	0	0	0	0	0	0	0
151	2	0	0	0	0	0	0	1	0	0	0	0	1		0	0	0	0	0	0	111.501	0	0	0	0	111.501
152	4	2	0	1	0	0	0	1	0	0	0	0	0		225.896	0	112.948	0	0	0	112.948	0	0	0	0	0
153	1	0	0	0	0	1	0	0	0	0	0	0	0		0	0	0	0	114.403	0	0	0	0	0	0	0
154	1	0	0	0	0	0	1	0	0	0	0	0	0		0	0	0	0	0	115.868	0	0	0	0	0	0
155	2	0	0	0	0	0	0	1	0	0	0	1	0		0	0	0	0	0	0	117.342	0	0	0	117.342	0
156	2	0	0	1	0	0	0	1	0	0	0	0	0		0	0	118.825	0	0	0	118.825	0	0	0	0	0
157	0	0	0	0	0	0	0	0	0	0	0	0	0		0	0	0	0	0	0	0	0	0	0	0	0
158	0	0	0	0	0	0	0	0	0	0	0	0	0		0	0	0	0	0	0	0	0	0	0	0	0
159	0	0	0	0	0	0	0	0	0	0	0	0	0		0	0	0	0	0	0	0	0	0	0	0	0
160	0	0	0	0	0	0	0	0	0	0	0	0	0		0	0	0	0	0	0	0	0	0	0	0	0
161	0	0	0	0	0	0	0	0	0	0	0	0	0		0	0	0	0	0	0	0	0	0	0	0	0
162	0	0	0	0	0	0	0	0	0	0	0	0	0		0	0	0	0	0	0	0	0	0	0	0	0
163	2	0	1	0	0	1	0	0	0	0	0	0	0		0	129.458	0	0	129.458	0	0	0	0	0	0	0
164	0	0	0	0	0	0	0	0	0	0	0	0	0		0	0	0	0	0	0	0	0	0	0	0	0
165	1	0	0	0	0	0	0	0	1	0	0	0	0		0	0	0	0	0	0	0	132.578	0	0	0	0
166	0	0	0	0	0	0	0	0	0	0	0	0	0		0	0	0	0	0	0	0	0	0	0	0	0
167	1	0	1	0	0	0	0	0	0	0	0	0	0		0	135.734	0	0	0	0	0	0	0	0	0	0
168	0	0	0	0	0	0	0	0	0	0	0	0	0		0	0	0	0	0	0	0	0	0	0	0	0
169	0	0	0	0	0	0	0	0	0	0	0	0	0		0	0	0	0	0	0	0	0	0	0	0	0
170	0	0	0	0	0	0	0	0	0	0	0	0	0		0	0	0	0	0	0	0	0	0	0	0	0
171	0	0	0	0	0	0	0	0	0	0	0	0	0		0	0	0	0	0	0	0	0	0	0	0	0
172	1	0	0	1	0	0	0	0	0	0	0	0	0		0	0	143.783	0	0	0	0	0	0	0	0	0
173	2	0	0	0	0	0	0	0	1	0	0	1	0		0	0	0	0	0	0	0	145.42	0	0	145.42	0
174	3	0	1	0	1	0	0	0	0	0	0	1	0		0	147.066	0	147.066	0	0	0	0	0	0	147.066	0
175	1	0	0	0	0	1	0	0	0	0	0	0	0		0	0	0	0	148.721	0	0	0	0	0	0	0
176	1	0	0	1	0	0	0	0	0	0	0	0	0		0	0	150.385	0	0	0	0	0	0	0	0	0
177	1	0	0	0	0	0	0	0	0	0	0	0	1		0	0	0	0	0	0	0	0	0	0	0	152.058
178	1	0	0	0	0	0	0	0	0	1	0	0	0		0	0	0	0	0	0	0	0	153.74	0	0	0
179	0	0	0	0	0	0	0	0	0	0	0	0	0		0	0	0	0	0	0	0	0	0	0	0	0
180	0	0	0	0	0	0	0	0	0	0	0	0	0		0	0	0	0	0	0	0	0	0	0	0	0
181	0	0	0	0	0	0	0	0	0	0	0	0	0		0	0	0	0	0	0	0	0	0	0	0	0
182	0	0	0	0	0	0	0	0	0	0	0	0	0		0	0	0	0	0	0	0	0	0	0	0	0
183	1	0	0	0	0	0	0	0	0	0	1	0	0		0	0	0	0	0	0	0	0	0	162.286	0	0
184	0	0	0	0	0	0	0	0	0	0	0	0	0		0	0	0	0	0	0	0	0	0	0	0	0
185	0	0	0	0	0	0	0	0	0	0	0	0	0		0	0	0	0	0	0	0	0	0	0	0	0
186	0	0	0	0	0	0	0	0	0	0	0	0	0		0	0	0	0	0	0	0	0	0	0	0	0
187	2	0	1	0	0	0	0	0	1	0	0	0	0		0	169.284	0	0	0	0	0	169.284	0	0	0	0
188	0	0	0	0	0	0	0	0	0	0	0	0	0		0	0	0	0	0	0	0	0	0	0	0	0
189	3	0	1	0	0	1	1	0	0	0	0	0	0		0	172.838	0	0	172.838	172.838	0	0	0	0	0	0
190	1	0	0	0	0	0	1	0	0	0	0	0	0		0	0	0	0	0	174.628	0	0	0	0	0	0
191	0	0	0	0	0	0	0	0	0	0	0	0	0		0	0	0	0	0	0	0	0	0	0	0	0
192	0	0	0	0	0	0	0	0	0	0	0	0	0		0	0	0	0	0	0	0	0	0	0	0	0
193	0	0	0	0	0	0	0	0	0	0	0	0	0		0	0	0	0	0	0	0	0	0	0	0	0
194	0	0	0	0	0	0	0	0	0	0	0	0	0		0	0	0	0	0	0	0	0	0	0	0	0
195	2	0	0	1	0	0	0	0	0	0	0	0	1		0	0	183.714	0	0	0	0	0	0	0	0	183.714
196	1	0	0	0	0	0	0	0	0	0	1	0	0		0	0	0	0	0	0	0	0	0	185.558	0	0
197	1	0	0	0	0	0	0	0	1	0	0	0	0		0	0	0	0	0	0	0	187.411	0	0	0	0
198	0	0	0	0	0	0	0	0	0	0	0	0	0		0	0	0	0	0	0	0	0	0	0	0	0
199	0	0	0	0	0	0	0	0	0	0	0	0	0		0	0	0	0	0	0	0	0	0	0	0	0
200	0	0	0	0	0	0	0	0	0	0	0	0	0		0	0	0	0	0	0	0	0	0	0	0	0
201	2	0	0	0	1	0	0	1	0	0	0	0	0		0	0	0	194.914	0	0	194.914	0	0	0	0	0
202	0	0	0	0	0	0	0	0	0	0	0	0	0		0	0	0	0	0	0	0	0	0	0	0	0
203	2	0	0	0	0	1	0	1	0	0	0	0	0		0	0	0	0	198.719	0	198.719	0	0	0	0	0
204	2	0	0	0	1	0	0	0	1	0	0	0	0		0	0	0	200.635	0	0	0	200.635	0	0	0	0
205	3	0	0	1	1	1	0	0	0	0	0	0	0		0	0	202.56	202.56	202.56	0	0	0	0	0	0	0
206	0	0	0	0	0	0	0	0	0	0	0	0	0		0	0	0	0	0	0	0	0	0	0	0	0
207	1	0	1	0	0	0	0	0	0	0	0	0	0		0	206.437	0	0	0	0	0	0	0	0	0	0
208	1	0	0	0	1	0	0	0	0	0	0	0	0		0	0	0	208.389	0	0	0	0	0	0	0	0
209	0	0	0	0	0	0	0	0	0	0	0	0	0		0	0	0	0	0	0	0	0	0	0	0	0
210	0	0	0	0	0	0	0	0	0	0	0	0	0		0	0	0	0	0	0	0	0	0	0	0	0
211	0	0	0	0	0	0	0	0	0	0	0	0	0		0	0	0	0	0	0	0	0	0	0	0	0
212	0	0	0	0	0	0	0	0	0	0	0	0	0		0	0	0	0	0	0	0	0	0	0	0	0
213	0	0	0	0	0	0	0	0	0	0	0	0	0		0	0	0	0	0	0	0	0	0	0	0	0
214	1	0	0	0	0	0	1	0	0	0	0	0	0		0	0	0	0	0	220.288	0	0	0	0	0	0
215	1	0	0	1	0	0	0	0	0	0	0	0	0		0	0	222.302	0	0	0	0	0	0	0	0	0
216	1	0	0	0	0	0	0	0	0	0	0	0	1		0	0	0	0	0	0	0	0	0	0	0	224.326
217	0	0	0	0	0	0	0	0	0	0	0	0	0		0	0	0	0	0	0	0	0	0	0	0	0
218	0	0	0	0	0	0	0	0	0	0	0	0	0		0	0	0	0	0	0	0	0	0	0	0	0
219	0	0	0	0	0	0	0	0	0	0	0	0	0		0	0	0	0	0	0	0	0	0	0	0	0
220	1	0	0	0	0	0	0	0	0	0	0	1	0		0	0	0	0	0	0	0	0	0	0	232.509	0
221	0	0	0	0	0	0	0	0	0	0	0	0	0		0	0	0	0	0	0	0	0	0	0	0	0
222	0	0	0	0	0	0	0	0	0	0	0	0	0		0	0	0	0	0	0	0	0	0	0	0	0
223	0	0	0	0	0	0	0	0	0	0	0	0	0		0	0	0	0	0	0	0	0	0	0	0	0
224	1	0	0	0	0	0	1	0	0	0	0	0	0		0	0	0	0	0	240.836	0	0	0	0	0	0
225	1	0	0	0	0	0	1	0	0	0	0	0	0		0	0	0	0	0	242.94	0	0	0	0	0	0
226	1	0	0	0	0	0	1	0	0	0	0	0	0		0	0	0	0	0	245.053	0	0	0	0	0	0
227	0	0	0	0	0	0	0	0	0	0	0	0	0		0	0	0	0	0	0	0	0	0	0	0	0
228	0	0	0	0	0	0	0	0	0	0	0	0	0		0	0	0	0	0	0	0	0	0	0	0	0
229	0	0	0	0	0	0	0	0	0	0	0	0	0		0	0	0	0	0	0	0	0	0	0	0	0
230	0	0	0	0	0	0	0	0	0	0	0	0	0		0	0	0	0	0	0	0	0	0	0	0	0
231	0	0	0	0	0	0	0	0	0	0	0	0	0		0	0	0	0	0	0	0	0	0	0	0	0
232	0	0	0	0	0	0	0	0	0	0	0	0	0		0	0	0	0	0	0	0	0	0	0	0	0
233	0	0	0	0	0	0	0	0	0	0	0	0	0		0	0	0	0	0	0	0	0	0	0	0	0
234	0	0	0	0	0	0	0	0	0	0	0	0	0		0	0	0	0	0	0	0	0	0	0	0	0
235	0	0	0	0	0	0	0	0	0	0	0	0	0		0	0	0	0	0	0	0	0	0	0	0	0
236	0	0	0	0	0	0	0	0	0	0	0	0	0		0	0	0	0	0	0	0	0	0	0	0	0
237	0	0	0	0	0	0	0	0	0	0	0	0	0		0	0	0	0	0	0	0	0	0	0	0	0
238	1	0	0	0	0	0	0	0	1	0	0	0	0		0	0	0	0	0	0	0	271.102	0	0	0	0
239	0	0	0	0	0	0	0	0	0	0	0	0	0		0	0	0	0	0	0	0	0	0	0	0	0
240	0	0	0	0	0	0	0	0	0	0	0	0	0		0	0	0	0	0	0	0	0	0	0	0	0
241	0	0	0	0	0	0	0	0	0	0	0	0	0		0	0	0	0	0	0	0	0	0	0	0	0
242	0	0	0	0	0	0	0	0	0	0	0	0	0		0	0	0	0	0	0	0	0	0	0	0	0
243	0	0	0	0	0	0	0	0	0	0	0	0	0		0	0	0	0	0	0	0	0	0	0	0	0
244	0	0	0	0	0	0	0	0	0	0	0	0	0		0	0	0	0	0	0	0	0	0	0	0	0
245	0	0	0	0	0	0	0	0	0	0	0	0	0		0	0	0	0	0	0	0	0	0	0	0	0
246	0	0	0	0	0	0	0	0	0	0	0	0	0		0	0	0	0	0	0	0	0	0	0	0	0
247	0	0	0	0	0	0	0	0	0	0	0	0	0		0	0	0	0	0	0	0	0	0	0	0	0
248	0	0	0	0	0	0	0	0	0	0	0	0	0		0	0	0	0	0	0	0	0	0	0	0	0
249	0	0	0	0	0	0	0	0	0	0	0	0	0		0	0	0	0	0	0	0	0	0	0	0	0
250	0	0	0	0	0	0	0	0	0	0	0	0	0		0	0	0	0	0	0	0	0	0	0	0	0
1/16		49	34	44	41	35	30	43	45	32	33	37	37	1/16	1778.26	1766.31	2307.31	2623.07	1881.15	2457.14	2635.17	2881.6	1763.87	1529.05	1993.69	2255.28
m^2		784	544	704	656	560	480	688	720	512	528	592	592	m^2	28452.2	28261	36917	41969.1	30098.4	39314.3	42162.7	46105.6	28221.9	24464.8	31899	36084.5

## Sheet: KB_22S
oyster shell length (mm)	sum	lok1	lok2	lok3	lok4	lok5	lok6	lok7	lok8	lok9	lok10	lok11	lok12	LWW (g)	lok1	lok2	lok3	lok4	lok5	lok6	lok7	lok8	lok9	lok10	lok11	lok12	a	0.0031
6	13	1	4	0	2	0	1	0	0	2	0	3	0		0.131765	0.527058	0	0.263529	0	0.131765	0	0	0.263529	0	0.395294	0	b	2.0927
7	3	0	1	0	0	0	0	0	0	0	0	2	0		0	0.181928	0	0	0	0	0	0	0	0	0.363855	0
8	9	2	0	0	0	0	1	1	0	0	0	3	2		0.481158	0	0	0	0	0.240579	0.240579	0	0	0	0.721738	0.481158		24524.2
9	9	1	1	0	0	1	0	0	4	1	0	0	1		0.307826	0.307826	0	0	0.307826	0	0	1.2313	0.307826	0	0	0.307826		32698.9
10	4	0	1	0	0	0	0	0	1	0	0	1	1		0	0.383762	0	0	0	0	0	0.383762	0	0	0.383762	0.383762
11	5	0	1	0	0	0	0	0	0	0	1	1	2		0	0.468473	0	0	0	0	0	0	0	0.468473	0.468473	0.936945
12	5	0	1	0	0	0	0	0	1	0	1	0	2		0	0.562036	0	0	0	0	0	0.562036	0	0.562036	0	1.12407
13	4	1	0	0	0	0	0	0	0	0	1	0	2		0.664524	0	0	0	0	0	0	0	0	0.664524	0	1.32905
14	3	1	0	0	0	0	0	0	0	0	0	1	1		0.776004	0	0	0	0	0	0	0	0	0	0.776004	0.776004
15	3	0	2	0	0	0	0	0	0	0	0	1	0		0	1.79307	0	0	0	0	0	0	0	0	0.896536	0
16	2	0	0	0	0	0	0	0	1	0	0	1	0		0	0	0	0	0	0	0	1.02618	0	0	1.02618	0
17	0	0	0	0	0	0	0	0	0	0	0	0	0		0	0	0	0	0	0	0	0	0	0	0	0
18	0	0	0	0	0	0	0	0	0	0	0	0	0		0	0	0	0	0	0	0	0	0	0	0	0
19	0	0	0	0	0	0	0	0	0	0	0	0	0		0	0	0	0	0	0	0	0	0	0	0	0
20	0	0	0	0	0	0	0	0	0	0	0	0	0		0	0	0	0	0	0	0	0	0	0	0	0
21	2	0	0	0	1	0	1	0	0	0	0	0	0		0	0	0	1.81288	0	1.81288	0	0	0	0	0	0
22	4	0	0	0	0	2	0	0	0	0	0	1	1		0	0	0	0	3.9965	0	0	0	0	0	1.99825	1.99825
23	2	0	0	0	0	1	0	0	0	0	0	0	1		0	0	0	0	2.19306	0	0	0	0	0	0	2.19306
24	1	0	0	0	0	0	0	0	0	0	0	0	1		0	0	0	0	0	0	0	0	0	0	0	2.39734
25	0	0	0	0	0	0	0	0	0	0	0	0	0		0	0	0	0	0	0	0	0	0	0	0	0
26	0	0	0	0	0	0	0	0	0	0	0	0	0		0	0	0	0	0	0	0	0	0	0	0	0
27	1	0	0	0	0	0	0	0	0	0	0	1	0		0	0	0	0	0	0	0	0	0	0	3.06744	0
28	0	0	0	0	0	0	0	0	0	0	0	0	0		0	0	0	0	0	0	0	0	0	0	0	0
29	0	0	0	0	0	0	0	0	0	0	0	0	0		0	0	0	0	0	0	0	0	0	0	0	0
30	2	0	0	0	0	0	0	0	0	0	2	0	0		0	0	0	0	0	0	0	0	0	7.64827	0	0
31	2	0	0	0	0	0	0	0	0	0	1	0	1		0	0	0	0	0	0	0	0	0	4.09576	0	4.09576
32	1	0	0	0	0	0	0	0	1	0	0	0	0		0	0	0	0	0	0	0	4.37713	0	0	0	0
33	2	0	0	0	0	1	0	0	1	0	0	0	0		0	0	0	0	4.66827	0	0	4.66827	0	0	0	0
34	0	0	0	0	0	0	0	0	0	0	0	0	0		0	0	0	0	0	0	0	0	0	0	0	0
35	1	0	0	0	0	0	0	0	0	0	1	0	0		0	0	0	0	0	0	0	0	0	5.27999	0	0
36	2	0	0	0	0	0	0	0	0	0	0	0	2		0	0	0	0	0	0	0	0	0	0	0	11.2012
37	1	0	0	1	0	0	0	0	0	0	0	0	0		0	0	5.93113	0	0	0	0	0	0	0	0	0
38	0	0	0	0	0	0	0	0	0	0	0	0	0		0	0	0	0	0	0	0	0	0	0	0	0
39	1	0	0	0	0	0	0	0	1	0	0	0	0		0	0	0	0	0	0	0	6.6219	0	0	0	0
40	0	0	0	0	0	0	0	0	0	0	0	0	0		0	0	0	0	0	0	0	0	0	0	0	0
41	0	0	0	0	0	0	0	0	0	0	0	0	0		0	0	0	0	0	0	0	0	0	0	0	0
42	1	0	0	0	0	0	0	0	1	0	0	0	0		0	0	0	0	0	0	0	7.73278	0	0	0	0
43	3	0	1	0	0	0	1	0	0	1	0	0	0		0	8.12309	0	0	0	8.12309	0	0	8.12309	0	0	0
44	0	0	0	0	0	0	0	0	0	0	0	0	0		0	0	0	0	0	0	0	0	0	0	0	0
45	3	0	0	0	0	0	0	0	1	0	1	0	1		0	0	0	0	0	0	0	8.93387	0	8.93387	0	8.93387
46	1	0	0	0	1	0	0	0	0	0	0	0	0		0	0	0	9.35438	0	0	0	0	0	0	0	0
47	2	1	0	0	0	0	0	0	0	0	0	0	1		9.785	0	0	0	0	0	0	0	0	0	0	9.785
48	1	0	0	1	0	0	0	0	0	0	0	0	0		0	0	10.2258	0	0	0	0	0	0	0	0	0
49	3	0	1	0	0	0	0	0	0	1	0	1	0		0	10.6767	0	0	0	0	0	0	10.6767	0	10.6767	0
50	3	1	0	0	0	0	0	1	0	0	0	1	0		11.1377	0	0	0	0	0	11.1377	0	0	0	11.1377	0
51	2	1	0	0	0	0	0	0	0	0	0	1	0		11.609	0	0	0	0	0	0	0	0	0	11.609	0
52	3	0	1	0	0	0	1	0	0	0	0	0	1		0	12.0904	0	0	0	12.0904	0	0	0	0	0	12.0904
53	3	0	0	0	1	0	0	0	0	1	0	1	0		0	0	0	12.5821	0	0	0	0	12.5821	0	12.5821	0
54	1	1	0	0	0	0	0	0	0	0	0	0	0		13.084	0	0	0	0	0	0	0	0	0	0	0
55	3	0	1	0	0	0	1	0	1	0	0	0	0		0	13.5962	0	0	0	13.5962	0	13.5962	0	0	0	0
56	3	0	0	1	0	0	1	0	0	0	0	0	1		0	0	14.1187	0	0	14.1187	0	0	0	0	0	14.1187
57	1	0	0	0	0	0	0	0	0	0	0	0	1		0	0	0	0	0	0	0	0	0	0	0	14.6515
58	1	0	0	0	0	0	0	0	0	1	0	0	0		0	0	0	0	0	0	0	0	15.1945	0	0	0
59	4	0	0	0	1	0	2	0	0	1	0	0	0		0	0	0	15.7479	0	31.4959	0	0	15.7479	0	0	0
60	3	0	1	1	0	0	1	0	0	0	0	0	0		0	16.3117	16.3117	0	0	16.3117	0	0	0	0	0	0
61	4	0	0	0	2	0	0	0	0	1	0	0	1		0	0	0	33.7716	0	0	0	0	16.8858	0	0	16.8858
62	3	0	0	0	0	0	0	0	2	0	1	0	0		0	0	0	0	0	0	0	34.9406	0	17.4703	0	0
63	2	0	1	0	0	0	0	1	0	0	0	0	0		0	18.0652	0	0	0	0	18.0652	0	0	0	0	0
64	4	0	0	0	0	0	1	0	1	0	1	1	0		0	0	0	0	0	18.6704	0	18.6704	0	18.6704	18.6704	0
65	2	0	0	0	0	1	0	0	0	0	0	0	1		0	0	0	0	19.2861	0	0	0	0	0	0	19.2861
66	2	0	1	0	0	1	0	0	0	0	0	0	0		0	19.9123	0	0	19.9123	0	0	0	0	0	0	0
67	3	0	0	0	1	0	0	0	0	1	0	0	1		0	0	0	20.5489	0	0	0	0	20.5489	0	0	20.5489
68	3	0	0	0	0	2	0	0	0	0	1	0	0		0	0	0	0	42.3919	0	0	0	0	21.196	0	0
69	6	0	0	0	0	1	0	1	2	0	0	1	1		0	0	0	0	21.8535	0	21.8535	43.707	0	0	21.8535	21.8535
70	2	1	0	0	1	0	0	0	0	0	0	0	0		22.5216	0	0	22.5216	0	0	0	0	0	0	0	0
71	3	0	0	1	1	0	0	0	0	1	0	0	0		0	0	23.2001	23.2001	0	0	0	0	23.2001	0	0	0
72	2	0	0	1	0	0	0	0	0	0	0	0	1		0	0	23.8892	0	0	0	0	0	0	0	0	23.8892
73	1	0	0	0	0	0	0	0	1	0	0	0	0		0	0	0	0	0	0	0	24.5888	0	0	0	0
74	2	0	0	0	0	0	0	1	0	0	0	1	0		0	0	0	0	0	0	25.299	0	0	0	25.299	0
75	8	0	1	0	0	1	1	1	4	0	0	0	0		0	26.0197	0	0	26.0197	26.0197	26.0197	104.079	0	0	0	0
76	9	1	1	0	0	6	0	0	0	1	0	0	0		26.751	26.751	0	0	160.506	0	0	0	26.751	0	0	0
77	2	0	0	0	0	0	1	1	0	0	0	0	0		0	0	0	0	0	27.4929	27.4929	0	0	0	0	0
78	5	0	0	2	0	0	0	2	0	0	0	1	0		0	0	56.4908	0	0	0	56.4908	0	0	0	28.2454	0
79	4	1	1	1	1	0	0	0	0	0	0	0	0		29.0085	29.0085	29.0085	29.0085	0	0	0	0	0	0	0	0
80	6	0	3	0	1	0	1	0	0	1	0	0	0		0	89.3469	0	29.7823	0	29.7823	0	0	29.7823	0	0	0
81	4	0	0	0	0	2	0	0	0	1	0	0	1		0	0	0	0	61.1334	0	0	0	30.5667	0	0	30.5667
82	6	0	1	1	0	1	0	0	1	0	2	0	0		0	31.3617	31.3617	0	31.3617	0	0	31.3617	0	62.7235	0	0
83	5	0	0	0	0	1	1	0	0	1	2	0	0		0	0	0	0	32.1674	32.1674	0	0	32.1674	64.3349	0	0
84	4	0	1	0	0	0	0	1	0	2	0	0	0		0	32.9838	0	0	0	0	32.9838	0	65.9676	0	0	0
85	5	0	0	0	0	0	1	1	1	0	1	0	1		0	0	0	0	0	33.8109	33.8109	33.8109	0	33.8109	0	33.8109
86	7	0	0	1	0	1	1	1	0	2	0	1	0		0	0	34.6487	0	34.6487	34.6487	34.6487	0	69.2973	0	34.6487	0
87	2	0	0	0	0	0	2	0	0	0	0	0	0		0	0	0	0	0	70.9943	0	0	0	0	0	0
88	10	0	0	3	0	0	3	1	0	0	2	0	1		0	0	109.069	0	0	109.069	36.3564	0	0	72.7128	0	36.3564
89	5	1	0	1	0	0	0	0	1	0	0	0	2		37.2263	0	37.2263	0	0	0	0	37.2263	0	0	0	74.4526
90	6	1	0	0	0	4	0	0	1	0	0	0	0		38.107	0	0	0	152.428	0	0	38.107	0	0	0	0
91	3	0	0	0	2	1	0	0	0	0	0	0	0		0	0	0	77.9969	38.9985	0	0	0	0	0	0	0
92	8	0	2	0	1	0	0	2	0	1	1	0	1		0	79.8014	0	39.9007	0	0	79.8014	0	39.9007	39.9007	0	39.9007
93	7	0	1	1	0	3	0	1	0	0	0	0	1		0	40.8137	40.8137	0	122.441	0	40.8137	0	0	0	0	40.8137
94	8	0	4	1	1	1	0	0	0	0	0	0	1		0	166.95	41.7375	41.7375	41.7375	0	0	0	0	0	0	41.7375
95	7	0	1	0	0	0	1	3	1	0	1	0	0		0	42.6721	0	0	0	42.6721	128.016	42.6721	0	42.6721	0	0
96	7	0	0	3	3	0	0	0	0	1	0	0	0		0	0	130.852	130.852	0	0	0	0	43.6175	0	0	0
97	2	0	0	2	0	0	0	0	0	0	0	0	0		0	0	89.1474	0	0	0	0	0	0	0	0	0
98	4	0	0	2	1	0	0	0	0	0	1	0	0		0	0	91.0816	45.5408	0	0	0	0	0	45.5408	0	0
99	13	2	1	1	0	0	0	4	0	1	1	1	2		93.0374	46.5187	46.5187	0	0	0	186.075	0	46.5187	46.5187	46.5187	93.0374
100	5	1	2	0	1	0	0	1	0	0	0	0	0		47.5074	95.0149	0	47.5074	0	0	47.5074	0	0	0	0	0
101	6	2	2	0	0	0	1	0	0	1	0	0	0		97.0141	97.0141	0	0	0	48.5071	0	0	48.5071	0	0	0
102	7	0	0	0	1	0	1	2	1	0	1	0	1		0	0	0	49.5176	0	49.5176	99.0351	49.5176	0	49.5176	0	49.5176
103	7	0	0	1	1	1	0	2	0	0	2	0	0		0	0	50.5389	50.5389	50.5389	0	101.078	0	0	101.078	0	0
104	8	0	0	0	0	2	0	1	0	3	1	0	1		0	0	0	0	103.142	0	51.5712	0	154.714	51.5712	0	51.5712
105	10	2	1	0	1	0	0	1	3	0	1	1	0		105.229	52.6144	0	52.6144	0	0	52.6144	157.843	0	52.6144	52.6144	0
106	1	0	0	0	0	0	0	0	0	0	0	1	0		0	0	0	0	0	0	0	0	0	0	53.6685	0
107	10	1	1	2	1	0	1	0	1	0	1	0	2		54.7335	54.7335	109.467	54.7335	0	54.7335	0	54.7335	0	54.7335	0	109.467
108	3	1	0	0	1	0	0	0	0	0	0	0	1		55.8094	0	0	55.8094	0	0	0	0	0	0	0	55.8094
109	6	1	0	0	0	0	0	0	1	0	0	4	0		56.8963	0	0	0	0	0	0	56.8963	0	0	227.585	0
110	0	0	0	0	0	0	0	0	0	0	0	0	0		0	0	0	0	0	0	0	0	0	0	0	0
111	6	1	1	1	0	0	0	1	0	1	1	0	0		59.1029	59.1029	59.1029	0	0	0	59.1029	0	59.1029	59.1029	0	0
112	7	0	1	0	1	1	0	0	1	1	0	1	1		0	60.2227	0	60.2227	60.2227	0	0	60.2227	60.2227	0	60.2227	60.2227
113	5	1	0	1	1	0	0	1	1	0	0	0	0		61.3534	0	61.3534	61.3534	0	0	61.3534	61.3534	0	0	0	0
114	4	0	1	1	0	1	0	0	0	1	0	0	0		0	62.4952	62.4952	0	62.4952	0	0	0	62.4952	0	0	0
115	2	0	0	2	0	0	0	0	0	0	0	0	0		0	0	127.296	0	0	0	0	0	0	0	0	0
116	4	0	0	0	1	0	0	1	0	0	0	0	2		0	0	0	64.8116	0	0	64.8116	0	0	0	0	129.623
117	5	1	0	1	0	0	0	0	0	0	0	2	1		65.9864	0	65.9864	0	0	0	0	0	0	0	131.973	65.9864
118	2	0	0	1	0	0	0	0	0	0	0	1	0		0	0	67.1721	0	0	0	0	0	0	0	67.1721	0
119	5	2	0	0	1	0	0	0	1	0	0	0	1		136.738	0	0	68.3689	0	0	0	68.3689	0	0	0	68.3689
120	4	1	2	0	0	0	0	0	0	0	0	1	0		69.5768	139.154	0	0	0	0	0	0	0	0	69.5768	0
121	5	0	0	2	1	0	0	1	0	0	0	1	0		0	0	141.591	70.7957	0	0	70.7957	0	0	0	70.7957	0
122	5	0	1	1	0	1	0	0	0	1	0	0	1		0	72.0256	72.0256	0	72.0256	0	0	0	72.0256	0	0	72.0256
123	2	0	0	0	0	0	0	0	0	0	0	1	1		0	0	0	0	0	0	0	0	0	0	73.2666	73.2666
124	2	0	0	0	1	0	0	0	0	0	0	0	1		0	0	0	74.5187	0	0	0	0	0	0	0	74.5187
125	5	0	0	3	1	0	0	0	0	0	0	0	1		0	0	227.346	75.7819	0	0	0	0	0	0	0	75.7819
126	2	0	0	1	0	0	0	0	0	1	0	0	0		0	0	77.0561	0	0	0	0	0	77.0561	0	0	0
127	6	0	0	2	1	0	2	0	0	0	0	1	0		0	0	156.683	78.3415	0	156.683	0	0	0	0	78.3415	0
128	0	0	0	0	0	0	0	0	0	0	0	0	0		0	0	0	0	0	0	0	0	0	0	0	0
129	1	1	0	0	0	0	0	0	0	0	0	0	0		80.9455	0	0	0	0	0	0	0	0	0	0	0
130	3	1	0	0	0	0	0	0	1	0	0	1	0		82.2642	0	0	0	0	0	0	82.2642	0	0	82.2642	0
131	1	0	0	0	0	0	0	0	0	0	0	0	1		0	0	0	0	0	0	0	0	0	0	0	83.594
132	1	0	0	0	0	0	0	0	0	0	0	0	1		0	0	0	0	0	0	0	0	0	0	0	84.935
133	1	1	0	0	0	0	0	0	0	0	0	0	0		86.2871	0	0	0	0	0	0	0	0	0	0	0
134	2	1	0	0	0	0	0	0	0	0	0	1	0		87.6504	0	0	0	0	0	0	0	0	0	87.6504	0
135	1	0	0	0	0	0	0	0	0	0	0	0	1		0	0	0	0	0	0	0	0	0	0	0	89.0248
136	1	0	0	1	0	0	0	0	0	0	0	0	0		0	0	90.4104	0	0	0	0	0	0	0	0	0
137	2	1	0	0	0	0	0	0	0	0	0	1	0		91.8072	0	0	0	0	0	0	0	0	0	91.8072	0
138	1	1	0	0	0	0	0	0	0	0	0	0	0		93.2152	0	0	0	0	0	0	0	0	0	0	0
139	2	0	0	0	0	1	0	0	0	0	0	0	1		0	0	0	0	94.6343	0	0	0	0	0	0	94.6343
140	0	0	0	0	0	0	0	0	0	0	0	0	0		0	0	0	0	0	0	0	0	0	0	0	0
141	0	0	0	0	0	0	0	0	0	0	0	0	0		0	0	0	0	0	0	0	0	0	0	0	0
142	0	0	0	0	0	0	0	0	0	0	0	0	0		0	0	0	0	0	0	0	0	0	0	0	0
143	0	0	0	0	0	0	0	0	0	0	0	0	0		0	0	0	0	0	0	0	0	0	0	0	0
144	0	0	0	0	0	0	0	0	0	0	0	0	0		0	0	0	0	0	0	0	0	0	0	0	0
145	2	0	0	0	0	0	0	1	0	0	0	0	1		0	0	0	0	0	0	103.385	0	0	0	0	103.385
146	0	0	0	0	0	0	0	0	0	0	0	0	0		0	0	0	0	0	0	0	0	0	0	0	0
147	0	0	0	0	0	0	0	0	0	0	0	0	0		0	0	0	0	0	0	0	0	0	0	0	0
148	0	0	0	0	0	0	0	0	0	0	0	0	0		0	0	0	0	0	0	0	0	0	0	0	0
149	1	0	0	0	0	0	0	0	0	0	0	0	1		0	0	0	0	0	0	0	0	0	0	0	109.443
150	2	0	0	0	1	0	0	0	0	0	0	0	1		0	0	0	110.986	0	0	0	0	0	0	0	110.986
151	1	0	0	0	0	1	0	0	0	0	0	0	0		0	0	0	0	112.54	0	0	0	0	0	0	0
152	0	0	0	0	0	0	0	0	0	0	0	0	0		0	0	0	0	0	0	0	0	0	0	0	0
153	0	0	0	0	0	0	0	0	0	0	0	0	0		0	0	0	0	0	0	0	0	0	0	0	0
154	1	0	0	0	0	0	0	0	0	1	0	0	0		0	0	0	0	0	0	0	0	117.27	0	0	0
155	2	1	1	0	0	0	0	0	0	0	0	0	0		118.869	118.869	0	0	0	0	0	0	0	0	0	0
156	2	0	0	0	1	0	0	0	1	0	0	0	0		0	0	0	120.48	0	0	0	120.48	0	0	0	0
157	0	0	0	0	0	0	0	0	0	0	0	0	0		0	0	0	0	0	0	0	0	0	0	0	0
158	0	0	0	0	0	0	0	0	0	0	0	0	0		0	0	0	0	0	0	0	0	0	0	0	0
159	1	0	0	1	0	0	0	0	0	0	0	0	0		0	0	125.379	0	0	0	0	0	0	0	0	0
160	0	0	0	0	0	0	0	0	0	0	0	0	0		0	0	0	0	0	0	0	0	0	0	0	0
161	0	0	0	0	0	0	0	0	0	0	0	0	0		0	0	0	0	0	0	0	0	0	0	0	0
162	0	0	0	0	0	0	0	0	0	0	0	0	0		0	0	0	0	0	0	0	0	0	0	0	0
163	0	0	0	0	0	0	0	0	0	0	0	0	0		0	0	0	0	0	0	0	0	0	0	0	0
164	0	0	0	0	0	0	0	0	0	0	0	0	0		0	0	0	0	0	0	0	0	0	0	0	0
165	3	0	0	0	1	1	0	1	0	0	0	0	0		0	0	0	135.485	135.485	0	135.485	0	0	0	0	0
166	0	0	0	0	0	0	0	0	0	0	0	0	0		0	0	0	0	0	0	0	0	0	0	0	0
167	0	0	0	0	0	0	0	0	0	0	0	0	0		0	0	0	0	0	0	0	0	0	0	0	0
168	1	0	0	0	0	0	0	0	0	0	1	0	0		0	0	0	0	0	0	0	0	0	140.691	0	0
169	0	0	0	0	0	0	0	0	0	0	0	0	0		0	0	0	0	0	0	0	0	0	0	0	0
170	0	0	0	0	0	0	0	0	0	0	0	0	0		0	0	0	0	0	0	0	0	0	0	0	0
171	0	0	0	0	0	0	0	0	0	0	0	0	0		0	0	0	0	0	0	0	0	0	0	0	0
172	1	0	0	1	0	0	0	0	0	0	0	0	0		0	0	147.792	0	0	0	0	0	0	0	0	0
173	1	0	0	0	0	0	0	0	1	0	0	0	0		0	0	0	0	0	0	0	149.596	0	0	0	0
174	1	1	0	0	0	0	0	0	0	0	0	0	0		151.412	0	0	0	0	0	0	0	0	0	0	0
175	0	0	0	0	0	0	0	0	0	0	0	0	0		0	0	0	0	0	0	0	0	0	0	0	0
176	2	0	0	0	2	0	0	0	0	0	0	0	0		0	0	0	310.153	0	0	0	0	0	0	0	0
177	0	0	0	0	0	0	0	0	0	0	0	0	0		0	0	0	0	0	0	0	0	0	0	0	0
178	1	0	0	0	0	0	0	0	0	1	0	0	0		0	0	0	0	0	0	0	0	158.787	0	0	0
179	2	0	0	0	1	1	0	0	0	0	0	0	0		0	0	0	160.66	160.66	0	0	0	0	0	0	0
180	0	0	0	0	0	0	0	0	0	0	0	0	0		0	0	0	0	0	0	0	0	0	0	0	0
181	0	0	0	0	0	0	0	0	0	0	0	0	0		0	0	0	0	0	0	0	0	0	0	0	0
182	0	0	0	0	0	0	0	0	0	0	0	0	0		0	0	0	0	0	0	0	0	0	0	0	0
183	2	0	0	1	0	0	1	0	0	0	0	0	0		0	0	168.265	0	0	168.265	0	0	0	0	0	0
184	0	0	0	0	0	0	0	0	0	0	0	0	0		0	0	0	0	0	0	0	0	0	0	0	0
185	1	0	0	0	0	1	0	0	0	0	0	0	0		0	0	0	0	172.136	0	0	0	0	0	0	0
186	2	1	0	0	0	0	0	1	0	0	0	0	0		174.089	0	0	0	0	0	174.089	0	0	0	0	0
187	0	0	0	0	0	0	0	0	0	0	0	0	0		0	0	0	0	0	0	0	0	0	0	0	0
188	0	0	0	0	0	0	0	0	0	0	0	0	0		0	0	0	0	0	0	0	0	0	0	0	0
189	1	0	0	0	0	0	0	1	0	0	0	0	0		0	0	0	0	0	0	180.017	0	0	0	0	0
190	0	0	0	0	0	0	0	0	0	0	0	0	0		0	0	0	0	0	0	0	0	0	0	0	0
191	1	0	0	0	0	0	1	0	0	0	0	0	0		0	0	0	0	0	184.026	0	0	0	0	0	0
192	0	0	0	0	0	0	0	0	0	0	0	0	0		0	0	0	0	0	0	0	0	0	0	0	0
193	0	0	0	0	0	0	0	0	0	0	0	0	0		0	0	0	0	0	0	0	0	0	0	0	0
194	1	0	0	0	0	0	0	0	0	1	0	0	0		0	0	0	0	0	0	0	0	190.127	0	0	0
195	0	0	0	0	0	0	0	0	0	0	0	0	0		0	0	0	0	0	0	0	0	0	0	0	0
196	4	0	1	0	1	1	1	0	0	0	0	0	0		0	194.252	0	194.252	194.252	194.252	0	0	0	0	0	0
197	1	0	0	0	1	0	0	0	0	0	0	0	0		0	0	0	196.332	0	0	0	0	0	0	0	0
198	1	0	0	0	0	0	0	1	0	0	0	0	0		0	0	0	0	0	0	198.423	0	0	0	0	0
199	2	0	0	0	0	0	0	1	0	0	1	0	0		0	0	0	0	0	0	200.526	0	0	200.526	0	0
200	0	0	0	0	0	0	0	0	0	0	0	0	0		0	0	0	0	0	0	0	0	0	0	0	0
201	0	0	0	0	0	0	0	0	0	0	0	0	0		0	0	0	0	0	0	0	0	0	0	0	0
202	2	0	0	0	0	1	1	0	0	0	0	0	0		0	0	0	0	206.905	206.905	0	0	0	0	0	0
203	0	0	0	0	0	0	0	0	0	0	0	0	0		0	0	0	0	0	0	0	0	0	0	0	0
204	1	0	0	1	0	0	0	0	0	0	0	0	0		0	0	211.215	0	0	0	0	0	0	0	0	0
205	0	0	0	0	0	0	0	0	0	0	0	0	0		0	0	0	0	0	0	0	0	0	0	0	0
206	0	0	0	0	0	0	0	0	0	0	0	0	0		0	0	0	0	0	0	0	0	0	0	0	0
207	1	0	0	0	0	0	1	0	0	0	0	0	0		0	0	0	0	0	217.767	0	0	0	0	0	0
208	0	0	0	0	0	0	0	0	0	0	0	0	0		0	0	0	0	0	0	0	0	0	0	0	0
209	0	0	0	0	0	0	0	0	0	0	0	0	0		0	0	0	0	0	0	0	0	0	0	0	0
210	0	0	0	0	0	0	0	0	0	0	0	0	0		0	0	0	0	0	0	0	0	0	0	0	0
211	1	0	0	0	0	0	1	0	0	0	0	0	0		0	0	0	0	0	226.667	0	0	0	0	0	0
212	0	0	0	0	0	0	0	0	0	0	0	0	0		0	0	0	0	0	0	0	0	0	0	0	0
213	0	0	0	0	0	0	0	0	0	0	0	0	0		0	0	0	0	0	0	0	0	0	0	0	0
214	1	0	0	0	1	0	0	0	0	0	0	0	0		0	0	0	233.463	0	0	0	0	0	0	0	0
215	0	0	0	0	0	0	0	0	0	0	0	0	0		0	0	0	0	0	0	0	0	0	0	0	0
216	0	0	0	0	0	0	0	0	0	0	0	0	0		0	0	0	0	0	0	0	0	0	0	0	0
217	0	0	0	0	0	0	0	0	0	0	0	0	0		0	0	0	0	0	0	0	0	0	0	0	0
218	0	0	0	0	0	0	0	0	0	0	0	0	0		0	0	0	0	0	0	0	0	0	0	0	0
219	1	0	0	0	0	0	0	0	0	0	1	0	0		0	0	0	0	0	0	0	0	0	245.024	0	0
220	0	0	0	0	0	0	0	0	0	0	0	0	0		0	0	0	0	0	0	0	0	0	0	0	0
221	0	0	0	0	0	0	0	0	0	0	0	0	0		0	0	0	0	0	0	0	0	0	0	0	0
222	0	0	0	0	0	0	0	0	0	0	0	0	0		0	0	0	0	0	0	0	0	0	0	0	0
223	0	0	0	0	0	0	0	0	0	0	0	0	0		0	0	0	0	0	0	0	0	0	0	0	0
224	0	0	0	0	0	0	0	0	0	0	0	0	0		0	0	0	0	0	0	0	0	0	0	0	0
225	0	0	0	0	0	0	0	0	0	0	0	0	0		0	0	0	0	0	0	0	0	0	0	0	0
226	0	0	0	0	0	0	0	0	0	0	0	0	0		0	0	0	0	0	0	0	0	0	0	0	0
227	0	0	0	0	0	0	0	0	0	0	0	0	0		0	0	0	0	0	0	0	0	0	0	0	0
228	0	0	0	0	0	0	0	0	0	0	0	0	0		0	0	0	0	0	0	0	0	0	0	0	0
229	0	0	0	0	0	0	0	0	0	0	0	0	0		0	0	0	0	0	0	0	0	0	0	0	0
230	0	0	0	0	0	0	0	0	0	0	0	0	0		0	0	0	0	0	0	0	0	0	0	0	0
231	0	0	0	0	0	0	0	0	0	0	0	0	0		0	0	0	0	0	0	0	0	0	0	0	0
232	0	0	0	0	0	0	0	0	0	0	0	0	0		0	0	0	0	0	0	0	0	0	0	0	0
233	0	0	0	0	0	0	0	0	0	0	0	0	0		0	0	0	0	0	0	0	0	0	0	0	0
234	0	0	0	0	0	0	0	0	0	0	0	0	0		0	0	0	0	0	0	0	0	0	0	0	0
235	1	0	0	0	0	0	0	1	0	0	0	0	0		0	0	0	0	0	0	283.985	0	0	0	0	0
236	0	0	0	0	0	0	0	0	0	0	0	0	0		0	0	0	0	0	0	0	0	0	0	0	0
237	0	0	0	0	0	0	0	0	0	0	0	0	0		0	0	0	0	0	0	0	0	0	0	0	0
238	0	0	0	0	0	0	0	0	0	0	0	0	0		0	0	0	0	0	0	0	0	0	0	0	0
239	0	0	0	0	0	0	0	0	0	0	0	0	0		0	0	0	0	0	0	0	0	0	0	0	0
240	0	0	0	0	0	0	0	0	0	0	0	0	0		0	0	0	0	0	0	0	0	0	0	0	0
241	0	0	0	0	0	0	0	0	0	0	0	0	0		0	0	0	0	0	0	0	0	0	0	0	0
242	0	0	0	0	0	0	0	0	0	0	0	0	0		0	0	0	0	0	0	0	0	0	0	0	0
243	0	0	0	0	0	0	0	0	0	0	0	0	0		0	0	0	0	0	0	0	0	0	0	0	0
244	1	0	0	1	0	0	0	0	0	0	0	0	0		0	0	307.222	0	0	0	0	0	0	0	0	0
245	0	0	0	0	0	0	0	0	0	0	0	0	0		0	0	0	0	0	0	0	0	0	0	0	0
246	0	0	0	0	0	0	0	0	0	0	0	0	0		0	0	0	0	0	0	0	0	0	0	0	0
247	0	0	0	0	0	0	0	0	0	0	0	0	0		0	0	0	0	0	0	0	0	0	0	0	0
248	0	0	0	0	0	0	0	0	0	0	0	0	0		0	0	0	0	0	0	0	0	0	0	0	0
249	0	0	0	0	0	0	0	0	0	0	0	0	0		0	0	0	0	0	0	0	0	0	0	0	0
250	0	0	0	0	0	0	0	0	0	0	0	0	0		0	0	0	0	0	0	0	0	0	0	0	0
1/16		34	38	50	41	40	31	40	33	31	29	28	44	1/16	2071.12	1720.73	3160.03	2861.35	2241.09	2030.57	2642.89	1319.57	1508.41	1448.06	1378.28	2142.1
m^2		544	608	800	656	640	496	640	528	496	464	448	704	m^2	33137.8	27531.6	50560.5	45781.6	35857.4	32489.2	42286.2	21113.2	24134.5	23169	22052.4	34273.7

## Sheet: NL_19A
oyster shell length (mm)	sum	lok1	lok2	lok3	lok4	lok5	lok6	lok7	lok8	lok9	lok10	lok11	lok12	LWW (g)	lok1	lok2	lok3	lok4	lok5	lok6	lok7	lok8	lok9	lok10	lok11	lok12	a	0.0029
6	2	0	1	0	0	0	0	0	1	0	0	0	0		0	0.132541	0	0	0	0	0	0.132541	0	0	0	0	b	2.1332
7	0	0	0	0	0	0	0	0	0	0	0	0	0		0	0	0	0	0	0	0	0	0	0	0	0
8	1	1	0	0	0	0	0	0	0	0	0	0	0		0.244833	0	0	0	0	0	0	0	0	0	0	0
9	4	2	0	0	0	1	0	0	0	0	0	1	0		0.629532	0	0	0	0.314766	0	0	0	0	0	0.314766	0
10	5	2	0	0	0	0	3	0	0	0	0	0	0		0.788185	0	0	0	0	1.18228	0	0	0	0	0	0
11	4	3	0	0	0	0	0	0	0	0	0	0	1		1.44883	0	0	0	0	0	0	0	0	0	0	0.482944
12	7	3	0	2	0	1	0	0	1	0	0	0	0		1.74433	0	1.16289	0	0.581443	0	0	0.581443	0	0	0	0
13	3	1	0	1	0	0	1	0	0	0	0	0	0		0.689703	0	0.689703	0	0	0.689703	0	0	0	0	0	0
14	2	0	0	0	0	0	0	0	1	0	0	0	1		0	0	0	0	0	0	0	0.807827	0	0	0	0.807827
15	8	4	2	0	1	0	0	1	0	0	0	0	0		3.74366	1.87183	0	0.935914	0	0	0.935914	0	0	0	0	0
16	7	2	2	1	1	1	0	0	0	0	0	0	0		2.14811	2.14811	1.07406	1.07406	1.07406	0	0	0	0	0	0	0
17	6	3	3	0	0	0	0	0	0	0	0	0	0		3.66702	3.66702	0	0	0	0	0	0	0	0	0	0
18	9	4	1	1	1	1	0	0	0	0	1	0	0		5.52338	1.38085	1.38085	1.38085	1.38085	0	0	0	0	1.38085	0	0
19	6	2	1	0	0	0	1	0	0	0	1	0	1		3.09931	1.54966	0	0	0	1.54966	0	0	0	1.54966	0	1.54966
20	5	3	0	0	0	0	0	0	1	0	0	0	1		5.18652	0	0	0	0	0	0	1.72884	0	0	0	1.72884
21	3	1	1	0	0	0	0	0	0	0	0	0	1		1.91848	1.91848	0	0	0	0	0	0	0	0	0	1.91848
22	4	2	0	0	1	0	0	1	0	0	0	0	0		4.23725	0	0	2.11862	0	0	2.11862	0	0	0	0	0
23	0	0	0	0	0	0	0	0	0	0	0	0	0		0	0	0	0	0	0	0	0	0	0	0	0
24	3	1	1	0	1	0	0	0	0	0	0	0	0		2.55073	2.55073	0	2.55073	0	0	0	0	0	0	0	0
25	6	0	2	0	0	1	0	0	1	1	0	1	0		0	5.56562	0	0	2.78281	0	0	2.78281	2.78281	0	2.78281	0
26	7	1	1	0	1	0	0	1	1	0	0	1	1		3.02565	3.02565	0	3.02565	0	0	3.02565	3.02565	0	0	3.02565	3.02565
27	4	1	0	0	0	0	0	1	1	0	0	1	0		3.27932	0	0	0	0	0	3.27932	3.27932	0	0	3.27932	0
28	0	0	0	0	0	0	0	0	0	0	0	0	0		0	0	0	0	0	0	0	0	0	0	0	0
29	1	0	0	0	0	0	1	0	0	0	0	0	0		0	0	0	0	0	3.81931	0	0	0	0	0	0
30	3	0	0	0	1	0	0	1	0	0	0	1	0		0	0	0	4.10576	0	0	4.10576	0	0	0	4.10576	0
31	1	0	1	0	0	0	0	0	0	0	0	0	0		0	4.40322	0	0	0	0	0	0	0	0	0	0
32	2	0	0	0	0	0	0	0	1	0	1	0	0		0	0	0	0	0	0	0	4.71177	0	4.71177	0	0
33	4	0	3	0	0	0	0	0	0	1	0	0	0		0	15.0943	0	0	0	0	0	0	5.03144	0	0	0
34	1	0	0	0	0	0	0	0	0	0	0	1	0		0	0	0	0	0	0	0	0	0	0	5.36227	0
35	6	0	1	0	1	0	0	2	0	1	0	1	0		0	5.70432	0	5.70432	0	0	11.4086	0	5.70432	0	5.70432	0
36	4	0	4	0	0	0	0	0	0	0	0	0	0		0	24.2305	0	0	0	0	0	0	0	0	0	0
37	2	0	0	0	0	0	0	0	0	0	1	1	0		0	0	0	0	0	0	0	0	0	6.42223	6.42223	0
38	3	0	3	0	0	0	0	0	0	0	0	0	0		0	20.3945	0	0	0	0	0	0	0	0	0	0
39	2	0	2	0	0	0	0	0	0	0	0	0	0		0	14.371	0	0	0	0	0	0	0	0	0	0
40	1	0	1	0	0	0	0	0	0	0	0	0	0		0	7.58425	0	0	0	0	0	0	0	0	0	0
41	5	0	3	0	0	0	0	0	0	0	1	0	1		0	23.9833	0	0	0	0	0	0	0	7.99445	0	7.99445
42	2	0	1	0	0	0	0	0	0	0	1	0	0		0	8.41615	0	0	0	0	0	0	0	8.41615	0	0
43	2	0	1	0	0	0	0	0	0	0	1	0	0		0	8.84938	0	0	0	0	0	0	0	8.84938	0	0
44	4	0	2	0	0	0	0	0	0	0	0	2	0		0	18.5884	0	0	0	0	0	0	0	0	18.5884	0
45	4	0	4	0	0	0	0	0	0	0	0	0	0		0	39.0024	0	0	0	0	0	0	0	0	0	0
46	1	0	0	0	0	0	0	0	0	0	0	1	0		0	0	0	0	0	0	0	0	0	0	10.2186	0
47	1	0	1	0	0	0	0	0	0	0	0	0	0		0	10.6984	0	0	0	0	0	0	0	0	0	0
48	0	0	0	0	0	0	0	0	0	0	0	0	0		0	0	0	0	0	0	0	0	0	0	0	0
49	1	0	1	0	0	0	0	0	0	0	0	0	0		0	11.693	0	0	0	0	0	0	0	0	0	0
50	0	0	0	0	0	0	0	0	0	0	0	0	0		0	0	0	0	0	0	0	0	0	0	0	0
51	0	0	0	0	0	0	0	0	0	0	0	0	0		0	0	0	0	0	0	0	0	0	0	0	0
52	0	0	0	0	0	0	0	0	0	0	0	0	0		0	0	0	0	0	0	0	0	0	0	0	0
53	1	0	1	0	0	0	0	0	0	0	0	0	0		0	13.8237	0	0	0	0	0	0	0	0	0	0
54	1	1	0	0	0	0	0	0	0	0	0	0	0		14.386	0	0	0	0	0	0	0	0	0	0	0
55	0	0	0	0	0	0	0	0	0	0	0	0	0		0	0	0	0	0	0	0	0	0	0	0	0
56	0	0	0	0	0	0	0	0	0	0	0	0	0		0	0	0	0	0	0	0	0	0	0	0	0
57	0	0	0	0	0	0	0	0	0	0	0	0	0		0	0	0	0	0	0	0	0	0	0	0	0
58	0	0	0	0	0	0	0	0	0	0	0	0	0		0	0	0	0	0	0	0	0	0	0	0	0
59	1	0	0	0	0	0	0	1	0	0	0	0	0		0	0	0	0	0	0	17.3772	0	0	0	0	0
60	0	0	0	0	0	0	0	0	0	0	0	0	0		0	0	0	0	0	0	0	0	0	0	0	0
61	0	0	0	0	0	0	0	0	0	0	0	0	0		0	0	0	0	0	0	0	0	0	0	0	0
62	0	0	0	0	0	0	0	0	0	0	0	0	0		0	0	0	0	0	0	0	0	0	0	0	0
63	0	0	0	0	0	0	0	0	0	0	0	0	0		0	0	0	0	0	0	0	0	0	0	0	0
64	0	0	0	0	0	0	0	0	0	0	0	0	0		0	0	0	0	0	0	0	0	0	0	0	0
65	0	0	0	0	0	0	0	0	0	0	0	0	0		0	0	0	0	0	0	0	0	0	0	0	0
66	1	0	0	0	0	1	0	0	0	0	0	0	0		0	0	0	0	22.0724	0	0	0	0	0	0	0
67	0	0	0	0	0	0	0	0	0	0	0	0	0		0	0	0	0	0	0	0	0	0	0	0	0
68	1	0	0	0	0	0	0	1	0	0	0	0	0		0	0	0	0	0	0	23.5237	0	0	0	0	0
69	1	0	0	0	0	0	0	1	0	0	0	0	0		0	0	0	0	0	0	24.2678	0	0	0	0	0
70	0	0	0	0	0	0	0	0	0	0	0	0	0		0	0	0	0	0	0	0	0	0	0	0	0
71	0	0	0	0	0	0	0	0	0	0	0	0	0		0	0	0	0	0	0	0	0	0	0	0	0
72	0	0	0	0	0	0	0	0	0	0	0	0	0		0	0	0	0	0	0	0	0	0	0	0	0
73	1	0	1	0	0	0	0	0	0	0	0	0	0		0	27.3677	0	0	0	0	0	0	0	0	0	0
74	0	0	0	0	0	0	0	0	0	0	0	0	0		0	0	0	0	0	0	0	0	0	0	0	0
75	0	0	0	0	0	0	0	0	0	0	0	0	0		0	0	0	0	0	0	0	0	0	0	0	0
76	2	0	0	1	0	0	0	0	0	0	0	1	0		0	0	29.8229	0	0	0	0	0	0	0	29.8229	0
77	0	0	0	0	0	0	0	0	0	0	0	0	0		0	0	0	0	0	0	0	0	0	0	0	0
78	0	0	0	0	0	0	0	0	0	0	0	0	0		0	0	0	0	0	0	0	0	0	0	0	0
79	1	0	1	0	0	0	0	0	0	0	0	0	0		0	32.3904	0	0	0	0	0	0	0	0	0	0
80	1	0	0	1	0	0	0	0	0	0	0	0	0		0	0	33.2713	0	0	0	0	0	0	0	0	0
81	1	0	0	1	0	0	0	0	0	0	0	0	0		0	0	34.1647	0	0	0	0	0	0	0	0	0
82	0	0	0	0	0	0	0	0	0	0	0	0	0		0	0	0	0	0	0	0	0	0	0	0	0
83	0	0	0	0	0	0	0	0	0	0	0	0	0		0	0	0	0	0	0	0	0	0	0	0	0
84	2	1	0	1	0	0	0	0	0	0	0	0	0		36.9208	0	36.9208	0	0	0	0	0	0	0	0	0
85	2	0	0	0	1	0	0	0	1	0	0	0	0		0	0	0	37.8647	0	0	0	37.8647	0	0	0	0
86	0	0	0	0	0	0	0	0	0	0	0	0	0		0	0	0	0	0	0	0	0	0	0	0	0
87	0	0	0	0	0	0	0	0	0	0	0	0	0		0	0	0	0	0	0	0	0	0	0	0	0
88	0	0	0	0	0	0	0	0	0	0	0	0	0		0	0	0	0	0	0	0	0	0	0	0	0
89	2	1	0	1	0	0	0	0	0	0	0	0	0		41.7673	0	41.7673	0	0	0	0	0	0	0	0	0
90	1	0	0	1	0	0	0	0	0	0	0	0	0		0	0	42.7748	0	0	0	0	0	0	0	0	0
91	0	0	0	0	0	0	0	0	0	0	0	0	0		0	0	0	0	0	0	0	0	0	0	0	0
92	0	0	0	0	0	0	0	0	0	0	0	0	0		0	0	0	0	0	0	0	0	0	0	0	0
93	5	0	0	1	0	1	0	2	0	0	0	1	0		0	0	45.8739	0	45.8739	0	91.7478	0	0	0	45.8739	0
94	1	0	0	0	0	1	0	0	0	0	0	0	0		0	0	0	0	46.9326	0	0	0	0	0	0	0
95	2	0	0	1	0	1	0	0	0	0	0	0	0		0	0	48.0041	0	48.0041	0	0	0	0	0	0	0
96	0	0	0	0	0	0	0	0	0	0	0	0	0		0	0	0	0	0	0	0	0	0	0	0	0
97	1	0	0	0	1	0	0	0	0	0	0	0	0		0	0	0	50.1856	0	0	0	0	0	0	0	0
98	0	0	0	0	0	0	0	0	0	0	0	0	0		0	0	0	0	0	0	0	0	0	0	0	0
99	1	0	0	0	1	0	0	0	0	0	0	0	0		0	0	0	52.4188	0	0	0	0	0	0	0	0
100	1	0	0	0	0	0	0	0	0	0	0	0	1		0	0	0	0	0	0	0	0	0	0	0	53.5548
101	1	0	0	1	0	0	0	0	0	0	0	0	0		0	0	54.7037	0	0	0	0	0	0	0	0	0
102	3	0	0	1	0	1	0	0	1	0	0	0	0		0	0	55.8655	0	55.8655	0	0	55.8655	0	0	0	0
103	1	0	0	0	0	0	0	0	0	0	0	1	0		0	0	0	0	0	0	0	0	0	0	57.0404	0
104	2	0	0	1	0	1	0	0	0	0	0	0	0		0	0	58.2282	0	58.2282	0	0	0	0	0	0	0
105	0	0	0	0	0	0	0	0	0	0	0	0	0		0	0	0	0	0	0	0	0	0	0	0	0
106	0	0	0	0	0	0	0	0	0	0	0	0	0		0	0	0	0	0	0	0	0	0	0	0	0
107	2	1	0	0	0	1	0	0	0	0	0	0	0		61.8699	0	0	0	61.8699	0	0	0	0	0	0	0
108	2	0	0	1	1	0	0	0	0	0	0	0	0		0	0	63.1099	63.1099	0	0	0	0	0	0	0	0
109	0	0	0	0	0	0	0	0	0	0	0	0	0		0	0	0	0	0	0	0	0	0	0	0	0
110	0	0	0	0	0	0	0	0	0	0	0	0	0		0	0	0	0	0	0	0	0	0	0	0	0
111	2	0	0	1	1	0	0	0	0	0	0	0	0		0	0	66.9085	66.9085	0	0	0	0	0	0	0	0
112	4	1	0	1	2	0	0	0	0	0	0	0	0		68.2009	0	68.2009	136.402	0	0	0	0	0	0	0	0
113	2	0	0	0	0	0	1	1	0	0	0	0	0		0	0	0	0	0	69.5064	69.5064	0	0	0	0	0
114	4	1	0	2	0	0	0	0	0	1	0	0	0		70.8251	0	141.65	0	0	0	0	0	70.8251	0	0	0
115	2	0	0	0	1	0	0	0	1	0	0	0	0		0	0	0	72.157	0	0	0	72.157	0	0	0	0
116	0	0	0	0	0	0	0	0	0	0	0	0	0		0	0	0	0	0	0	0	0	0	0	0	0
117	1	0	0	1	0	0	0	0	0	0	0	0	0		0	0	74.8604	0	0	0	0	0	0	0	0	0
118	2	0	0	0	1	0	1	0	0	0	0	0	0		0	0	0	76.2319	0	76.2319	0	0	0	0	0	0
119	5	0	0	1	3	0	1	0	0	0	0	0	0		0	0	77.6166	232.85	0	77.6166	0	0	0	0	0	0
120	1	0	0	0	0	0	0	0	1	0	0	0	0		0	0	0	0	0	0	0	79.0146	0	0	0	0
121	2	1	0	1	0	0	0	0	0	0	0	0	0		80.4259	0	80.4259	0	0	0	0	0	0	0	0	0
122	1	1	0	0	0	0	0	0	0	0	0	0	0		81.8504	0	0	0	0	0	0	0	0	0	0	0
123	5	0	0	1	2	1	1	0	0	0	0	0	0		0	0	83.2882	166.576	83.2882	83.2882	0	0	0	0	0	0
124	0	0	0	0	0	0	0	0	0	0	0	0	0		0	0	0	0	0	0	0	0	0	0	0	0
125	2	1	0	1	0	0	0	0	0	0	0	0	0		86.2038	0	86.2038	0	0	0	0	0	0	0	0	0
126	0	0	0	0	0	0	0	0	0	0	0	0	0		0	0	0	0	0	0	0	0	0	0	0	0
127	4	0	0	1	2	1	0	0	0	0	0	0	0		0	0	89.1727	178.345	89.1727	0	0	0	0	0	0	0
128	2	1	0	1	0	0	0	0	0	0	0	0	0		90.6772	0	90.6772	0	0	0	0	0	0	0	0	0
129	4	3	0	0	0	0	0	0	0	0	0	0	1		276.585	0	0	0	0	0	0	0	0	0	0	92.1951
130	2	1	1	0	0	0	0	0	0	0	0	0	0		93.7264	93.7264	0	0	0	0	0	0	0	0	0	0
131	1	1	0	0	0	0	0	0	0	0	0	0	0		95.2711	0	0	0	0	0	0	0	0	0	0	0
132	1	0	0	0	0	0	0	0	1	0	0	0	0		0	0	0	0	0	0	0	96.8292	0	0	0	0
133	1	0	0	0	0	1	0	0	0	0	0	0	0		0	0	0	0	98.4007	0	0	0	0	0	0	0
134	1	0	0	0	0	0	0	0	1	0	0	0	0		0	0	0	0	0	0	0	99.9857	0	0	0	0
135	1	0	0	0	1	0	0	0	0	0	0	0	0		0	0	0	101.584	0	0	0	0	0	0	0	0
136	2	0	0	1	0	1	0	0	0	0	0	0	0		0	0	103.196	0	103.196	0	0	0	0	0	0	0
137	2	0	0	1	1	0	0	0	0	0	0	0	0		0	0	104.821	104.821	0	0	0	0	0	0	0	0
138	1	1	0	0	0	0	0	0	0	0	0	0	0		106.46	0	0	0	0	0	0	0	0	0	0	0
139	4	1	1	0	0	0	0	0	0	0	0	1	1		108.113	108.113	0	0	0	0	0	0	0	0	108.113	108.113
140	3	1	0	0	1	0	0	0	0	0	0	0	1		109.779	0	0	109.779	0	0	0	0	0	0	0	109.779
141	2	0	0	1	1	0	0	0	0	0	0	0	0		0	0	111.458	111.458	0	0	0	0	0	0	0	0
142	2	0	0	0	1	0	0	1	0	0	0	0	0		0	0	0	113.151	0	0	113.151	0	0	0	0	0
143	1	0	0	1	0	0	0	0	0	0	0	0	0		0	0	114.858	0	0	0	0	0	0	0	0	0
144	4	0	1	0	0	0	0	1	1	0	0	0	1		0	116.578	0	0	0	0	116.578	116.578	0	0	0	116.578
145	1	0	0	0	0	0	0	0	0	0	0	0	1		0	0	0	0	0	0	0	0	0	0	0	118.312
146	1	0	0	0	0	0	1	0	0	0	0	0	0		0	0	0	0	0	120.059	0	0	0	0	0	0
147	3	0	0	0	1	1	0	0	1	0	0	0	0		0	0	0	121.82	121.82	0	0	121.82	0	0	0	0
148	0	0	0	0	0	0	0	0	0	0	0	0	0		0	0	0	0	0	0	0	0	0	0	0	0
149	2	0	0	0	0	0	0	0	0	0	0	0	2		0	0	0	0	0	0	0	0	0	0	0	250.766
150	1	0	0	0	0	0	1	0	0	0	0	0	0		0	0	0	0	0	127.185	0	0	0	0	0	0
151	3	0	1	0	1	0	0	0	1	0	0	0	0		0	129.001	0	129.001	0	0	0	129.001	0	0	0	0
152	4	0	0	0	0	1	1	0	1	0	0	0	1		0	0	0	0	130.83	130.83	0	130.83	0	0	0	130.83
153	0	0	0	0	0	0	0	0	0	0	0	0	0		0	0	0	0	0	0	0	0	0	0	0	0
154	2	0	0	0	0	0	0	1	0	0	0	0	1		0	0	0	0	0	0	134.529	0	0	0	0	134.529
155	0	0	0	0	0	0	0	0	0	0	0	0	0		0	0	0	0	0	0	0	0	0	0	0	0
156	0	0	0	0	0	0	0	0	0	0	0	0	0		0	0	0	0	0	0	0	0	0	0	0	0
157	1	0	0	0	0	0	0	0	0	0	0	0	1		0	0	0	0	0	0	0	0	0	0	0	140.182
158	0	0	0	0	0	0	0	0	0	0	0	0	0		0	0	0	0	0	0	0	0	0	0	0	0
159	0	0	0	0	0	0	0	0	0	0	0	0	0		0	0	0	0	0	0	0	0	0	0	0	0
160	0	0	0	0	0	0	0	0	0	0	0	0	0		0	0	0	0	0	0	0	0	0	0	0	0
161	1	0	0	0	0	0	0	0	0	0	0	0	1		0	0	0	0	0	0	0	0	0	0	0	147.91
162	2	1	0	0	0	0	0	1	0	0	0	0	0		149.877	0	0	0	0	0	149.877	0	0	0	0	0
163	0	0	0	0	0	0	0	0	0	0	0	0	0		0	0	0	0	0	0	0	0	0	0	0	0
164	1	0	0	0	1	0	0	0	0	0	0	0	0		0	0	0	153.852	0	0	0	0	0	0	0	0
165	2	0	0	0	0	1	1	0	0	0	0	0	0		0	0	0	0	155.86	155.86	0	0	0	0	0	0
166	0	0	0	0	0	0	0	0	0	0	0	0	0		0	0	0	0	0	0	0	0	0	0	0	0
167	0	0	0	0	0	0	0	0	0	0	0	0	0		0	0	0	0	0	0	0	0	0	0	0	0
168	1	0	0	0	1	0	0	0	0	0	0	0	0		0	0	0	161.967	0	0	0	0	0	0	0	0
169	0	0	0	0	0	0	0	0	0	0	0	0	0		0	0	0	0	0	0	0	0	0	0	0	0
170	0	0	0	0	0	0	0	0	0	0	0	0	0		0	0	0	0	0	0	0	0	0	0	0	0
171	0	0	0	0	0	0	0	0	0	0	0	0	0		0	0	0	0	0	0	0	0	0	0	0	0
172	1	0	0	0	0	0	0	0	0	0	0	0	1		0	0	0	0	0	0	0	0	0	0	0	170.305
173	1	0	0	0	1	0	0	0	0	0	0	0	0		0	0	0	172.424	0	0	0	0	0	0	0	0
174	0	0	0	0	0	0	0	0	0	0	0	0	0		0	0	0	0	0	0	0	0	0	0	0	0
175	0	0	0	0	0	0	0	0	0	0	0	0	0		0	0	0	0	0	0	0	0	0	0	0	0
176	0	0	0	0	0	0	0	0	0	0	0	0	0		0	0	0	0	0	0	0	0	0	0	0	0
177	0	0	0	0	0	0	0	0	0	0	0	0	0		0	0	0	0	0	0	0	0	0	0	0	0
178	0	0	0	0	0	0	0	0	0	0	0	0	0		0	0	0	0	0	0	0	0	0	0	0	0
179	0	0	0	0	0	0	0	0	0	0	0	0	0		0	0	0	0	0	0	0	0	0	0	0	0
180	0	0	0	0	0	0	0	0	0	0	0	0	0		0	0	0	0	0	0	0	0	0	0	0	0
181	0	0	0	0	0	0	0	0	0	0	0	0	0		0	0	0	0	0	0	0	0	0	0	0	0
182	0	0	0	0	0	0	0	0	0	0	0	0	0		0	0	0	0	0	0	0	0	0	0	0	0
183	1	0	1	0	0	0	0	0	0	0	0	0	0		0	194.383	0	0	0	0	0	0	0	0	0	0
184	0	0	0	0	0	0	0	0	0	0	0	0	0		0	0	0	0	0	0	0	0	0	0	0	0
185	0	0	0	0	0	0	0	0	0	0	0	0	0		0	0	0	0	0	0	0	0	0	0	0	0
186	0	0	0	0	0	0	0	0	0	0	0	0	0		0	0	0	0	0	0	0	0	0	0	0	0
187	0	0	0	0	0	0	0	0	0	0	0	0	0		0	0	0	0	0	0	0	0	0	0	0	0
188	0	0	0	0	0	0	0	0	0	0	0	0	0		0	0	0	0	0	0	0	0	0	0	0	0
189	0	0	0	0	0	0	0	0	0	0	0	0	0		0	0	0	0	0	0	0	0	0	0	0	0
190	0	0	0	0	0	0	0	0	0	0	0	0	0		0	0	0	0	0	0	0	0	0	0	0	0
191	0	0	0	0	0	0	0	0	0	0	0	0	0		0	0	0	0	0	0	0	0	0	0	0	0
192	0	0	0	0	0	0	0	0	0	0	0	0	0		0	0	0	0	0	0	0	0	0	0	0	0
193	0	0	0	0	0	0	0	0	0	0	0	0	0		0	0	0	0	0	0	0	0	0	0	0	0
194	0	0	0	0	0	0	0	0	0	0	0	0	0		0	0	0	0	0	0	0	0	0	0	0	0
195	0	0	0	0	0	0	0	0	0	0	0	0	0		0	0	0	0	0	0	0	0	0	0	0	0
196	0	0	0	0	0	0	0	0	0	0	0	0	0		0	0	0	0	0	0	0	0	0	0	0	0
197	0	0	0	0	0	0	0	0	0	0	0	0	0		0	0	0	0	0	0	0	0	0	0	0	0
198	0	0	0	0	0	0	0	0	0	0	0	0	0		0	0	0	0	0	0	0	0	0	0	0	0
199	0	0	0	0	0	0	0	0	0	0	0	0	0		0	0	0	0	0	0	0	0	0	0	0	0
200	0	0	0	0	0	0	0	0	0	0	0	0	0		0	0	0	0	0	0	0	0	0	0	0	0
201	0	0	0	0	0	0	0	0	0	0	0	0	0		0	0	0	0	0	0	0	0	0	0	0	0
202	0	0	0	0	0	0	0	0	0	0	0	0	0		0	0	0	0	0	0	0	0	0	0	0	0
203	0	0	0	0	0	0	0	0	0	0	0	0	0		0	0	0	0	0	0	0	0	0	0	0	0
204	0	0	0	0	0	0	0	0	0	0	0	0	0		0	0	0	0	0	0	0	0	0	0	0	0
205	1	0	1	0	0	0	0	0	0	0	0	0	0		0	247.646	0	0	0	0	0	0	0	0	0	0
206	0	0	0	0	0	0	0	0	0	0	0	0	0		0	0	0	0	0	0	0	0	0	0	0	0
207	0	0	0	0	0	0	0	0	0	0	0	0	0		0	0	0	0	0	0	0	0	0	0	0	0
208	0	0	0	0	0	0	0	0	0	0	0	0	0		0	0	0	0	0	0	0	0	0	0	0	0
209	0	0	0	0	0	0	0	0	0	0	0	0	0		0	0	0	0	0	0	0	0	0	0	0	0
210	0	0	0	0	0	0	0	0	0	0	0	0	0		0	0	0	0	0	0	0	0	0	0	0	0
211	0	0	0	0	0	0	0	0	0	0	0	0	0		0	0	0	0	0	0	0	0	0	0	0	0
212	1	0	0	0	0	0	0	0	0	0	0	0	1		0	0	0	0	0	0	0	0	0	0	0	266.034
213	0	0	0	0	0	0	0	0	0	0	0	0	0		0	0	0	0	0	0	0	0	0	0	0	0
214	0	0	0	0	0	0	0	0	0	0	0	0	0		0	0	0	0	0	0	0	0	0	0	0	0
215	1	0	0	0	0	0	0	0	0	0	0	0	1		0	0	0	0	0	0	0	0	0	0	0	274.129
216	0	0	0	0	0	0	0	0	0	0	0	0	0		0	0	0	0	0	0	0	0	0	0	0	0
217	0	0	0	0	0	0	0	0	0	0	0	0	0		0	0	0	0	0	0	0	0	0	0	0	0
218	0	0	0	0	0	0	0	0	0	0	0	0	0		0	0	0	0	0	0	0	0	0	0	0	0
219	0	0	0	0	0	0	0	0	0	0	0	0	0		0	0	0	0	0	0	0	0	0	0	0	0
220	0	0	0	0	0	0	0	0	0	0	0	0	0		0	0	0	0	0	0	0	0	0	0	0	0
221	0	0	0	0	0	0	0	0	0	0	0	0	0		0	0	0	0	0	0	0	0	0	0	0	0
222	0	0	0	0	0	0	0	0	0	0	0	0	0		0	0	0	0	0	0	0	0	0	0	0	0
223	0	0	0	0	0	0	0	0	0	0	0	0	0		0	0	0	0	0	0	0	0	0	0	0	0
224	0	0	0	0	0	0	0	0	0	0	0	0	0		0	0	0	0	0	0	0	0	0	0	0	0
225	0	0	0	0	0	0	0	0	0	0	0	0	0		0	0	0	0	0	0	0	0	0	0	0	0
226	0	0	0	0	0	0	0	0	0	0	0	0	0		0	0	0	0	0	0	0	0	0	0	0	0
227	0	0	0	0	0	0	0	0	0	0	0	0	0		0	0	0	0	0	0	0	0	0	0	0	0
228	0	0	0	0	0	0	0	0	0	0	0	0	0		0	0	0	0	0	0	0	0	0	0	0	0
229	0	0	0	0	0	0	0	0	0	0	0	0	0		0	0	0	0	0	0	0	0	0	0	0	0
230	0	0	0	0	0	0	0	0	0	0	0	0	0		0	0	0	0	0	0	0	0	0	0	0	0
231	0	0	0	0	0	0	0	0	0	0	0	0	0		0	0	0	0	0	0	0	0	0	0	0	0
232	0	0	0	0	0	0	0	0	0	0	0	0	0		0	0	0	0	0	0	0	0	0	0	0	0
233	0	0	0	0	0	0	0	0	0	0	0	0	0		0	0	0	0	0	0	0	0	0	0	0	0
234	0	0	0	0	0	0	0	0	0	0	0	0	0		0	0	0	0	0	0	0	0	0	0	0	0
235	0	0	0	0	0	0	0	0	0	0	0	0	0		0	0	0	0	0	0	0	0	0	0	0	0
236	0	0	0	0	0	0	0	0	0	0	0	0	0		0	0	0	0	0	0	0	0	0	0	0	0
237	0	0	0	0	0	0	0	0	0	0	0	0	0		0	0	0	0	0	0	0	0	0	0	0	0
238	0	0	0	0	0	0	0	0	0	0	0	0	0		0	0	0	0	0	0	0	0	0	0	0	0
239	0	0	0	0	0	0	0	0	0	0	0	0	0		0	0	0	0	0	0	0	0	0	0	0	0
240	0	0	0	0	0	0	0	0	0	0	0	0	0		0	0	0	0	0	0	0	0	0	0	0	0
241	0	0	0	0	0	0	0	0	0	0	0	0	0		0	0	0	0	0	0	0	0	0	0	0	0
242	0	0	0	0	0	0	0	0	0	0	0	0	0		0	0	0	0	0	0	0	0	0	0	0	0
243	0	0	0	0	0	0	0	0	0	0	0	0	0		0	0	0	0	0	0	0	0	0	0	0	0
244	0	0	0	0	0	0	0	0	0	0	0	0	0		0	0	0	0	0	0	0	0	0	0	0	0
245	0	0	0	0	0	0	0	0	0	0	0	0	0		0	0	0	0	0	0	0	0	0	0	0	0
246	0	0	0	0	0	0	0	0	0	0	0	0	0		0	0	0	0	0	0	0	0	0	0	0	0
247	0	0	0	0	0	0	0	0	0	0	0	0	0		0	0	0	0	0	0	0	0	0	0	0	0
248	0	0	0	0	0	0	0	0	0	0	0	0	0		0	0	0	0	0	0	0	0	0	0	0	0
249	0	0	0	0	0	0	0	0	0	0	0	0	0		0	0	0	0	0	0	0	0	0	0	0	0
250	0	0	0	0	0	0	0	0	0	0	0	0	0		0	0	0	0	0	0	0	0	0	0	0	0
1/16		21	38	27	29	14	9	15	13	3	5	13	17	1/16	1616.86	1199.85	1842.15	2433.8	1127.55	847.818	765.433	956.996	84.3437	39.3245	300.654	2130.73
m^2		336	608	432	464	224	144	240	208	48	80	208	272	m^2	25869.8	19197.6	29474.4	38940.9	18040.8	13565.1	12246.9	15311.9	1349.5	629.192	4810.47	34091.6

## Sheet: NL_20S
oyster shell length (mm)	sum	lok1	lok2	lok3	lok4	lok5	lok6	lok7	lok8	lok9	lok10	lok11	lok12	LWW (g)	lok1	lok2	lok3	lok4	lok5	lok6	lok7	lok8	lok9	lok10	lok11	lok12	a	0.0049
6	0	0	0	0	0	0	0	0	0	0	0	0	0		0	0	0	0	0	0	0	0	0	0	0	0	b	2.0392
7	0	0	0	0	0	0	0	0	0	0	0	0	0		0	0	0	0	0	0	0	0	0	0	0	0
8	1	0	0	0	1	0	0	0	0	0	0	0	0		0	0	0	0.340234	0	0	0	0	0	0	0	0
9	2	2	0	0	0	0	0	0	0	0	0	0	0		0.865202	0	0	0	0	0	0	0	0	0	0	0
10	0	0	0	0	0	0	0	0	0	0	0	0	0		0	0	0	0	0	0	0	0	0	0	0	0
11	1	0	0	0	0	1	0	0	0	0	0	0	0		0	0	0	0	0.651334	0	0	0	0	0	0	0
12	5	4	0	0	0	1	0	0	0	0	0	0	0		3.11116	0	0	0	0.77779	0	0	0	0	0	0	0
13	0	0	0	0	0	0	0	0	0	0	0	0	0		0	0	0	0	0	0	0	0	0	0	0	0
14	1	1	0	0	0	0	0	0	0	0	0	0	0		1.06508	0	0	0	0	0	0	0	0	0	0	0
15	11	8	0	0	2	1	0	0	0	0	0	0	0		9.80779	0	0	2.45195	1.22597	0	0	0	0	0	0	0
16	3	1	0	0	1	1	0	0	0	0	0	0	0		1.39842	0	0	1.39842	1.39842	0	0	0	0	0	0	0
17	4	1	1	0	1	0	0	0	1	0	0	0	0		1.58244	1.58244	0	1.58244	0	0	0	1.58244	0	0	0	0
18	4	3	0	0	1	0	0	0	0	0	0	0	0		5.3342	0	0	1.77807	0	0	0	0	0	0	0	0
19	6	2	3	0	0	0	0	0	1	0	0	0	0		3.97064	5.95596	0	0	0	0	0	1.98532	0	0	0	0
20	3	3	0	0	0	0	0	0	0	0	0	0	0		6.61268	0	0	0	0	0	0	0	0	0	0	0
21	4	0	0	1	0	1	0	0	0	0	0	0	2		0	0	2.43481	0	2.43481	0	0	0	0	0	0	4.86963
22	0	0	0	0	0	0	0	0	0	0	0	0	0		0	0	0	0	0	0	0	0	0	0	0	0
23	5	1	2	0	2	0	0	0	0	0	0	0	0		2.93111	5.86221	0	5.86221	0	0	0	0	0	0	0	0
24	4	3	1	0	0	0	0	0	0	0	0	0	0		9.59056	3.19685	0	0	0	0	0	0	0	0	0	0
25	6	3	0	0	0	1	0	0	1	0	0	1	0		10.4231	0	0	0	3.47436	0	0	3.47436	0	0	3.47436	0
26	4	2	1	0	0	0	0	0	0	1	0	0	0		7.52731	3.76365	0	0	0	0	0	0	3.76365	0	0	0
27	1	0	0	0	0	0	0	0	1	0	0	0	0		0	0	0	0	0	0	0	4.06474	0	0	0	0
28	0	0	0	0	0	0	0	0	0	0	0	0	0		0	0	0	0	0	0	0	0	0	0	0	0
29	1	0	0	0	0	1	0	0	0	0	0	0	0		0	0	0	0	4.70238	0	0	0	0	0	0	0
30	0	0	0	0	0	0	0	0	0	0	0	0	0		0	0	0	0	0	0	0	0	0	0	0	0
31	0	0	0	0	0	0	0	0	0	0	0	0	0		0	0	0	0	0	0	0	0	0	0	0	0
32	5	1	1	0	1	0	0	1	0	1	0	0	0		5.74775	5.74775	0	5.74775	0	0	5.74775	0	5.74775	0	0	0
33	0	0	0	0	0	0	0	0	0	0	0	0	0		0	0	0	0	0	0	0	0	0	0	0	0
34	1	0	0	0	0	0	0	0	0	1	0	0	0		0	0	0	0	0	0	0	0	6.50411	0	0	0
35	9	1	0	0	1	0	1	1	0	2	0	3	0		6.90017	0	0	6.90017	0	6.90017	6.90017	0	13.8003	0	20.7005	0
36	2	0	0	0	1	0	0	1	0	0	0	0	0		0	0	0	7.30816	0	0	7.30816	0	0	0	0	0
37	1	1	0	0	0	0	0	0	0	0	0	0	0		7.72811	0	0	0	0	0	0	0	0	0	0	0
38	1	0	0	0	0	0	0	0	0	0	1	0	0		0	0	0	0	0	0	0	0	0	8.16001	0	0
39	4	1	0	0	1	0	0	1	0	0	0	1	0		8.60389	0	0	8.60389	0	0	8.60389	0	0	0	8.60389	0
40	0	0	0	0	0	0	0	0	0	0	0	0	0		0	0	0	0	0	0	0	0	0	0	0	0
41	0	0	0	0	0	0	0	0	0	0	0	0	0		0	0	0	0	0	0	0	0	0	0	0	0
42	4	0	0	0	0	0	0	1	0	1	1	1	0		0	0	0	0	0	0	10.0075	0	10.0075	10.0075	10.0075	0
43	1	0	0	0	0	0	0	1	0	0	0	0	0		0	0	0	0	0	0	10.4994	0	0	0	0	0
44	1	0	0	0	0	0	0	1	0	0	0	0	0		0	0	0	0	0	0	11.0033	0	0	0	0	0
45	1	0	0	0	0	0	0	1	0	0	0	0	0		0	0	0	0	0	0	11.5193	0	0	0	0	0
46	1	0	0	0	0	0	0	0	0	1	0	0	0		0	0	0	0	0	0	0	0	12.0474	0	0	0
47	1	0	0	0	0	0	0	0	0	1	0	0	0		0	0	0	0	0	0	0	0	12.5875	0	0	0
48	0	0	0	0	0	0	0	0	0	0	0	0	0		0	0	0	0	0	0	0	0	0	0	0	0
49	1	0	0	0	0	0	0	0	0	0	0	1	0		0	0	0	0	0	0	0	0	0	0	13.7039	0
50	0	0	0	0	0	0	0	0	0	0	0	0	0		0	0	0	0	0	0	0	0	0	0	0	0
51	0	0	0	0	0	0	0	0	0	0	0	0	0		0	0	0	0	0	0	0	0	0	0	0	0
52	2	1	0	0	0	0	0	0	0	1	0	0	0		15.4693	0	0	0	0	0	0	0	15.4693	0	0	0
53	1	0	0	1	0	0	0	0	0	0	0	0	0		0	0	16.082	0	0	0	0	0	0	0	0	0
54	1	0	0	0	1	0	0	0	0	0	0	0	0		0	0	0	16.7068	0	0	0	0	0	0	0	0
55	1	0	0	0	0	0	0	1	0	0	0	0	0		0	0	0	0	0	0	17.3438	0	0	0	0	0
56	0	0	0	0	0	0	0	0	0	0	0	0	0		0	0	0	0	0	0	0	0	0	0	0	0
57	1	0	1	0	0	0	0	0	0	0	0	0	0		0	18.6542	0	0	0	0	0	0	0	0	0	0
58	1	0	0	1	0	0	0	0	0	0	0	0	0		0	0	19.3276	0	0	0	0	0	0	0	0	0
59	0	0	0	0	0	0	0	0	0	0	0	0	0		0	0	0	0	0	0	0	0	0	0	0	0
60	0	0	0	0	0	0	0	0	0	0	0	0	0		0	0	0	0	0	0	0	0	0	0	0	0
61	0	0	0	0	0	0	0	0	0	0	0	0	0		0	0	0	0	0	0	0	0	0	0	0	0
62	2	0	0	0	0	1	0	0	0	0	0	1	0		0	0	0	0	22.1432	0	0	0	0	0	22.1432	0
63	1	0	0	1	0	0	0	0	0	0	0	0	0		0	0	22.8776	0	0	0	0	0	0	0	0	0
64	1	0	0	0	1	0	0	0	0	0	0	0	0		0	0	0	23.6243	0	0	0	0	0	0	0	0
65	1	0	0	0	1	0	0	0	0	0	0	0	0		0	0	0	24.3831	0	0	0	0	0	0	0	0
66	0	0	0	0	0	0	0	0	0	0	0	0	0		0	0	0	0	0	0	0	0	0	0	0	0
67	2	0	0	0	0	0	0	1	0	1	0	0	0		0	0	0	0	0	0	25.9375	0	25.9375	0	0	0
68	0	0	0	0	0	0	0	0	0	0	0	0	0		0	0	0	0	0	0	0	0	0	0	0	0
69	1	0	0	0	0	0	0	1	0	0	0	0	0		0	0	0	0	0	0	27.5408	0	0	0	0	0
70	0	0	0	0	0	0	0	0	0	0	0	0	0		0	0	0	0	0	0	0	0	0	0	0	0
71	1	0	0	0	0	0	0	1	0	0	0	0	0		0	0	0	0	0	0	29.1932	0	0	0	0	0
72	0	0	0	0	0	0	0	0	0	0	0	0	0		0	0	0	0	0	0	0	0	0	0	0	0
73	1	0	0	0	0	0	0	0	0	0	0	0	1		0	0	0	0	0	0	0	0	0	0	0	30.8947
74	1	0	0	0	0	1	0	0	0	0	0	0	0		0	0	0	0	31.7639	0	0	0	0	0	0	0
75	1	0	0	0	0	1	0	0	0	0	0	0	0		0	0	0	0	32.6453	0	0	0	0	0	0	0
76	0	0	0	0	0	0	0	0	0	0	0	0	0		0	0	0	0	0	0	0	0	0	0	0	0
77	0	0	0	0	0	0	0	0	0	0	0	0	0		0	0	0	0	0	0	0	0	0	0	0	0
78	2	0	0	2	0	0	0	0	0	0	0	0	0		0	0	70.727	0	0	0	0	0	0	0	0	0
79	0	0	0	0	0	0	0	0	0	0	0	0	0		0	0	0	0	0	0	0	0	0	0	0	0
80	0	0	0	0	0	0	0	0	0	0	0	0	0		0	0	0	0	0	0	0	0	0	0	0	0
81	0	0	0	0	0	0	0	0	0	0	0	0	0		0	0	0	0	0	0	0	0	0	0	0	0
82	3	1	0	1	0	0	0	1	0	0	0	0	0		39.1602	0	39.1602	0	0	0	39.1602	0	0	0	0	0
83	2	0	0	0	1	0	0	0	0	1	0	0	0		0	0	0	40.1403	0	0	0	0	40.1403	0	0	0
84	0	0	0	0	0	0	0	0	0	0	0	0	0		0	0	0	0	0	0	0	0	0	0	0	0
85	2	0	0	0	1	0	0	0	0	0	0	0	1		0	0	0	42.1373	0	0	0	0	0	0	0	42.1373
86	1	0	0	0	0	0	0	0	0	0	1	0	0		0	0	0	0	0	0	0	0	0	43.1544	0	0
87	2	0	0	2	0	0	0	0	0	0	0	0	0		0	0	88.3677	0	0	0	0	0	0	0	0	0
88	0	0	0	0	0	0	0	0	0	0	0	0	0		0	0	0	0	0	0	0	0	0	0	0	0
89	3	0	0	0	1	0	0	0	0	1	1	0	0		0	0	0	46.2799	0	0	0	0	46.2799	46.2799	0	0
90	2	1	0	0	0	0	0	0	0	1	0	0	0		47.3464	0	0	0	0	0	0	0	47.3464	0	0	0
91	2	0	0	0	0	0	0	0	0	0	1	0	1		0	0	0	0	0	0	0	0	0	48.4254	0	48.4254
92	0	0	0	0	0	0	0	0	0	0	0	0	0		0	0	0	0	0	0	0	0	0	0	0	0
93	1	0	0	0	0	0	0	0	0	0	1	0	0		0	0	0	0	0	0	0	0	0	50.6205	0	0
94	0	0	0	0	0	0	0	0	0	0	0	0	0		0	0	0	0	0	0	0	0	0	0	0	0
95	3	0	0	2	0	1	0	0	0	0	0	0	0		0	0	105.73	0	52.8652	0	0	0	0	0	0	0
96	0	0	0	0	0	0	0	0	0	0	0	0	0		0	0	0	0	0	0	0	0	0	0	0	0
97	0	0	0	0	0	0	0	0	0	0	0	0	0		0	0	0	0	0	0	0	0	0	0	0	0
98	1	1	0	0	0	0	0	0	0	0	0	0	0		56.3254	0	0	0	0	0	0	0	0	0	0	0
99	6	1	2	1	0	1	0	0	0	0	0	1	0		57.5036	115.007	57.5036	0	57.5036	0	0	0	0	0	57.5036	0
100	2	0	0	1	0	0	0	0	1	0	0	0	0		0	0	58.6943	0	0	0	0	58.6943	0	0	0	0
101	1	0	0	0	0	0	0	0	0	0	0	1	0		0	0	0	0	0	0	0	0	0	0	59.8974	0
102	1	0	0	0	0	0	0	1	0	0	0	0	0		0	0	0	0	0	0	61.113	0	0	0	0	0
103	3	1	1	0	0	0	0	1	0	0	0	0	0		62.341	62.341	0	0	0	0	62.341	0	0	0	0	0
104	3	0	0	1	0	1	0	0	0	0	1	0	0		0	0	63.5815	0	63.5815	0	0	0	0	63.5815	0	0
105	8	1	1	3	1	1	0	1	0	0	0	0	0		64.8344	64.8344	194.503	64.8344	64.8344	0	64.8344	0	0	0	0	0
106	0	0	0	0	0	0	0	0	0	0	0	0	0		0	0	0	0	0	0	0	0	0	0	0	0
107	1	0	1	0	0	0	0	0	0	0	0	0	0		0	67.3776	0	0	0	0	0	0	0	0	0	0
108	2	1	0	0	0	0	0	0	0	0	0	0	1		68.6679	0	0	0	0	0	0	0	0	0	0	68.6679
109	3	0	1	1	0	1	0	0	0	0	0	0	0		0	69.9707	69.9707	0	69.9707	0	0	0	0	0	0	0
110	2	0	0	0	0	0	0	0	0	0	0	0	2		0	0	0	0	0	0	0	0	0	0	0	142.572
111	4	0	0	2	0	1	0	1	0	0	0	0	0		0	0	145.227	0	72.6137	0	72.6137	0	0	0	0	0
112	3	0	1	1	0	1	0	0	0	0	0	0	0		0	73.954	73.954	0	73.954	0	0	0	0	0	0	0
113	4	0	3	0	0	1	0	0	0	0	0	0	0		0	225.92	0	0	75.3067	0	0	0	0	0	0	0
114	3	1	1	0	1	0	0	0	0	0	0	0	0		76.6719	76.6719	0	76.6719	0	0	0	0	0	0	0	0
115	4	0	0	1	1	0	0	0	0	0	1	0	1		0	0	78.0497	78.0497	0	0	0	0	0	78.0497	0	78.0497
116	0	0	0	0	0	0	0	0	0	0	0	0	0		0	0	0	0	0	0	0	0	0	0	0	0
117	1	0	0	1	0	0	0	0	0	0	0	0	0		0	0	80.8427	0	0	0	0	0	0	0	0	0
118	0	0	0	0	0	0	0	0	0	0	0	0	0		0	0	0	0	0	0	0	0	0	0	0	0
119	2	0	1	0	0	0	1	0	0	0	0	0	0		0	83.6857	0	0	0	83.6857	0	0	0	0	0	0
120	1	0	0	0	0	1	0	0	0	0	0	0	0		0	0	0	0	85.126	0	0	0	0	0	0	0
121	2	0	2	0	0	0	0	0	0	0	0	0	0		0	173.158	0	0	0	0	0	0	0	0	0	0
122	1	1	0	0	0	0	0	0	0	0	0	0	0		88.0443	0	0	0	0	0	0	0	0	0	0	0
123	2	0	0	1	0	1	0	0	0	0	0	0	0		0	0	89.5222	0	89.5222	0	0	0	0	0	0	0
124	5	1	3	1	0	0	0	0	0	0	0	0	0		91.0126	273.038	91.0126	0	0	0	0	0	0	0	0	0
125	5	0	2	2	0	1	0	0	0	0	0	0	0		0	185.031	185.031	0	92.5156	0	0	0	0	0	0	0
126	2	0	0	0	1	0	0	0	1	0	0	0	0		0	0	0	94.0311	0	0	0	94.0311	0	0	0	0
127	3	0	0	0	1	0	1	0	1	0	0	0	0		0	0	0	95.5592	0	95.5592	0	95.5592	0	0	0	0
128	0	0	0	0	0	0	0	0	0	0	0	0	0		0	0	0	0	0	0	0	0	0	0	0	0
129	1	0	0	0	1	0	0	0	0	0	0	0	0		0	0	0	98.6531	0	0	0	0	0	0	0	0
130	3	0	0	1	0	1	1	0	0	0	0	0	0		0	0	100.219	0	100.219	100.219	0	0	0	0	0	0
131	1	0	0	0	0	0	0	0	0	0	0	0	1		0	0	0	0	0	0	0	0	0	0	0	101.797
132	1	0	1	0	0	0	0	0	0	0	0	0	0		0	103.388	0	0	0	0	0	0	0	0	0	0
133	1	1	0	0	0	0	0	0	0	0	0	0	0		104.992	0	0	0	0	0	0	0	0	0	0	0
134	3	0	2	1	0	0	0	0	0	0	0	0	0		0	213.215	106.608	0	0	0	0	0	0	0	0	0
135	2	0	0	1	0	0	1	0	0	0	0	0	0		0	0	108.236	0	0	108.236	0	0	0	0	0	0
136	0	0	0	0	0	0	0	0	0	0	0	0	0		0	0	0	0	0	0	0	0	0	0	0	0
137	2	0	0	0	0	0	1	0	1	0	0	0	0		0	0	0	0	0	111.531	0	111.531	0	0	0	0
138	3	1	1	0	0	0	1	0	0	0	0	0	0		113.198	113.198	0	0	0	113.198	0	0	0	0	0	0
139	1	0	0	0	0	1	0	0	0	0	0	0	0		0	0	0	0	114.877	0	0	0	0	0	0	0
140	1	0	0	1	0	0	0	0	0	0	0	0	0		0	0	116.568	0	0	0	0	0	0	0	0	0
141	0	0	0	0	0	0	0	0	0	0	0	0	0		0	0	0	0	0	0	0	0	0	0	0	0
142	1	0	1	0	0	0	0	0	0	0	0	0	0		0	119.989	0	0	0	0	0	0	0	0	0	0
143	0	0	0	0	0	0	0	0	0	0	0	0	0		0	0	0	0	0	0	0	0	0	0	0	0
144	2	0	0	1	0	0	1	0	0	0	0	0	0		0	0	123.461	0	0	123.461	0	0	0	0	0	0
145	2	0	0	0	1	0	0	0	0	0	0	0	1		0	0	0	125.215	0	0	0	0	0	0	0	125.215
146	0	0	0	0	0	0	0	0	0	0	0	0	0		0	0	0	0	0	0	0	0	0	0	0	0
147	1	0	0	1	0	0	0	0	0	0	0	0	0		0	0	128.763	0	0	0	0	0	0	0	0	0
148	1	1	0	0	0	0	0	0	0	0	0	0	0		130.555	0	0	0	0	0	0	0	0	0	0	0
149	2	1	0	0	1	0	0	0	0	0	0	0	0		132.36	0	0	132.36	0	0	0	0	0	0	0	0
150	1	0	0	0	0	0	1	0	0	0	0	0	0		0	0	0	0	0	134.178	0	0	0	0	0	0
151	1	0	0	0	0	0	0	0	0	0	0	0	1		0	0	0	0	0	0	0	0	0	0	0	136.008
152	1	0	0	0	0	0	0	0	0	0	0	0	1		0	0	0	0	0	0	0	0	0	0	0	137.852
153	0	0	0	0	0	0	0	0	0	0	0	0	0		0	0	0	0	0	0	0	0	0	0	0	0
154	2	1	0	0	0	1	0	0	0	0	0	0	0		141.576	0	0	0	141.576	0	0	0	0	0	0	0
155	1	1	0	0	0	0	0	0	0	0	0	0	0		143.457	0	0	0	0	0	0	0	0	0	0	0
156	0	0	0	0	0	0	0	0	0	0	0	0	0		0	0	0	0	0	0	0	0	0	0	0	0
157	0	0	0	0	0	0	0	0	0	0	0	0	0		0	0	0	0	0	0	0	0	0	0	0	0
158	2	0	1	0	0	0	1	0	0	0	0	0	0		0	149.176	0	0	0	149.176	0	0	0	0	0	0
159	3	0	0	1	0	2	0	0	0	0	0	0	0		0	0	151.107	0	302.214	0	0	0	0	0	0	0
160	0	0	0	0	0	0	0	0	0	0	0	0	0		0	0	0	0	0	0	0	0	0	0	0	0
161	0	0	0	0	0	0	0	0	0	0	0	0	0		0	0	0	0	0	0	0	0	0	0	0	0
162	0	0	0	0	0	0	0	0	0	0	0	0	0		0	0	0	0	0	0	0	0	0	0	0	0
163	0	0	0	0	0	0	0	0	0	0	0	0	0		0	0	0	0	0	0	0	0	0	0	0	0
164	0	0	0	0	0	0	0	0	0	0	0	0	0		0	0	0	0	0	0	0	0	0	0	0	0
165	0	0	0	0	0	0	0	0	0	0	0	0	0		0	0	0	0	0	0	0	0	0	0	0	0
166	0	0	0	0	0	0	0	0	0	0	0	0	0		0	0	0	0	0	0	0	0	0	0	0	0
167	0	0	0	0	0	0	0	0	0	0	0	0	0		0	0	0	0	0	0	0	0	0	0	0	0
168	0	0	0	0	0	0	0	0	0	0	0	0	0		0	0	0	0	0	0	0	0	0	0	0	0
169	0	0	0	0	0	0	0	0	0	0	0	0	0		0	0	0	0	0	0	0	0	0	0	0	0
170	0	0	0	0	0	0	0	0	0	0	0	0	0		0	0	0	0	0	0	0	0	0	0	0	0
171	0	0	0	0	0	0	0	0	0	0	0	0	0		0	0	0	0	0	0	0	0	0	0	0	0
172	0	0	0	0	0	0	0	0	0	0	0	0	0		0	0	0	0	0	0	0	0	0	0	0	0
173	0	0	0	0	0	0	0	0	0	0	0	0	0		0	0	0	0	0	0	0	0	0	0	0	0
174	0	0	0	0	0	0	0	0	0	0	0	0	0		0	0	0	0	0	0	0	0	0	0	0	0
175	0	0	0	0	0	0	0	0	0	0	0	0	0		0	0	0	0	0	0	0	0	0	0	0	0
176	0	0	0	0	0	0	0	0	0	0	0	0	0		0	0	0	0	0	0	0	0	0	0	0	0
177	0	0	0	0	0	0	0	0	0	0	0	0	0		0	0	0	0	0	0	0	0	0	0	0	0
178	0	0	0	0	0	0	0	0	0	0	0	0	0		0	0	0	0	0	0	0	0	0	0	0	0
179	0	0	0	0	0	0	0	0	0	0	0	0	0		0	0	0	0	0	0	0	0	0	0	0	0
180	0	0	0	0	0	0	0	0	0	0	0	0	0		0	0	0	0	0	0	0	0	0	0	0	0
181	0	0	0	0	0	0	0	0	0	0	0	0	0		0	0	0	0	0	0	0	0	0	0	0	0
182	0	0	0	0	0	0	0	0	0	0	0	0	0		0	0	0	0	0	0	0	0	0	0	0	0
183	0	0	0	0	0	0	0	0	0	0	0	0	0		0	0	0	0	0	0	0	0	0	0	0	0
184	0	0	0	0	0	0	0	0	0	0	0	0	0		0	0	0	0	0	0	0	0	0	0	0	0
185	0	0	0	0	0	0	0	0	0	0	0	0	0		0	0	0	0	0	0	0	0	0	0	0	0
186	0	0	0	0	0	0	0	0	0	0	0	0	0		0	0	0	0	0	0	0	0	0	0	0	0
187	0	0	0	0	0	0	0	0	0	0	0	0	0		0	0	0	0	0	0	0	0	0	0	0	0
188	1	0	0	0	0	1	0	0	0	0	0	0	0		0	0	0	0	212.647	0	0	0	0	0	0	0
189	0	0	0	0	0	0	0	0	0	0	0	0	0		0	0	0	0	0	0	0	0	0	0	0	0
190	0	0	0	0	0	0	0	0	0	0	0	0	0		0	0	0	0	0	0	0	0	0	0	0	0
191	0	0	0	0	0	0	0	0	0	0	0	0	0		0	0	0	0	0	0	0	0	0	0	0	0
192	0	0	0	0	0	0	0	0	0	0	0	0	0		0	0	0	0	0	0	0	0	0	0	0	0
193	0	0	0	0	0	0	0	0	0	0	0	0	0		0	0	0	0	0	0	0	0	0	0	0	0
194	0	0	0	0	0	0	0	0	0	0	0	0	0		0	0	0	0	0	0	0	0	0	0	0	0
195	0	0	0	0	0	0	0	0	0	0	0	0	0		0	0	0	0	0	0	0	0	0	0	0	0
196	0	0	0	0	0	0	0	0	0	0	0	0	0		0	0	0	0	0	0	0	0	0	0	0	0
197	0	0	0	0	0	0	0	0	0	0	0	0	0		0	0	0	0	0	0	0	0	0	0	0	0
198	0	0	0	0	0	0	0	0	0	0	0	0	0		0	0	0	0	0	0	0	0	0	0	0	0
199	0	0	0	0	0	0	0	0	0	0	0	0	0		0	0	0	0	0	0	0	0	0	0	0	0
200	0	0	0	0	0	0	0	0	0	0	0	0	0		0	0	0	0	0	0	0	0	0	0	0	0
201	0	0	0	0	0	0	0	0	0	0	0	0	0		0	0	0	0	0	0	0	0	0	0	0	0
202	0	0	0	0	0	0	0	0	0	0	0	0	0		0	0	0	0	0	0	0	0	0	0	0	0
203	0	0	0	0	0	0	0	0	0	0	0	0	0		0	0	0	0	0	0	0	0	0	0	0	0
204	0	0	0	0	0	0	0	0	0	0	0	0	0		0	0	0	0	0	0	0	0	0	0	0	0
205	0	0	0	0	0	0	0	0	0	0	0	0	0		0	0	0	0	0	0	0	0	0	0	0	0
206	0	0	0	0	0	0	0	0	0	0	0	0	0		0	0	0	0	0	0	0	0	0	0	0	0
207	0	0	0	0	0	0	0	0	0	0	0	0	0		0	0	0	0	0	0	0	0	0	0	0	0
208	0	0	0	0	0	0	0	0	0	0	0	0	0		0	0	0	0	0	0	0	0	0	0	0	0
209	0	0	0	0	0	0	0	0	0	0	0	0	0		0	0	0	0	0	0	0	0	0	0	0	0
210	0	0	0	0	0	0	0	0	0	0	0	0	0		0	0	0	0	0	0	0	0	0	0	0	0
211	0	0	0	0	0	0	0	0	0	0	0	0	0		0	0	0	0	0	0	0	0	0	0	0	0
212	0	0	0	0	0	0	0	0	0	0	0	0	0		0	0	0	0	0	0	0	0	0	0	0	0
213	0	0	0	0	0	0	0	0	0	0	0	0	0		0	0	0	0	0	0	0	0	0	0	0	0
214	0	0	0	0	0	0	0	0	0	0	0	0	0		0	0	0	0	0	0	0	0	0	0	0	0
215	0	0	0	0	0	0	0	0	0	0	0	0	0		0	0	0	0	0	0	0	0	0	0	0	0
216	0	0	0	0	0	0	0	0	0	0	0	0	0		0	0	0	0	0	0	0	0	0	0	0	0
217	0	0	0	0	0	0	0	0	0	0	0	0	0		0	0	0	0	0	0	0	0	0	0	0	0
218	0	0	0	0	0	0	0	0	0	0	0	0	0		0	0	0	0	0	0	0	0	0	0	0	0
219	0	0	0	0	0	0	0	0	0	0	0	0	0		0	0	0	0	0	0	0	0	0	0	0	0
220	0	0	0	0	0	0	0	0	0	0	0	0	0		0	0	0	0	0	0	0	0	0	0	0	0
221	0	0	0	0	0	0	0	0	0	0	0	0	0		0	0	0	0	0	0	0	0	0	0	0	0
222	0	0	0	0	0	0	0	0	0	0	0	0	0		0	0	0	0	0	0	0	0	0	0	0	0
223	0	0	0	0	0	0	0	0	0	0	0	0	0		0	0	0	0	0	0	0	0	0	0	0	0
224	0	0	0	0	0	0	0	0	0	0	0	0	0		0	0	0	0	0	0	0	0	0	0	0	0
225	0	0	0	0	0	0	0	0	0	0	0	0	0		0	0	0	0	0	0	0	0	0	0	0	0
226	0	0	0	0	0	0	0	0	0	0	0	0	0		0	0	0	0	0	0	0	0	0	0	0	0
227	0	0	0	0	0	0	0	0	0	0	0	0	0		0	0	0	0	0	0	0	0	0	0	0	0
228	0	0	0	0	0	0	0	0	0	0	0	0	0		0	0	0	0	0	0	0	0	0	0	0	0
229	0	0	0	0	0	0	0	0	0	0	0	0	0		0	0	0	0	0	0	0	0	0	0	0	0
230	0	0	0	0	0	0	0	0	0	0	0	0	0		0	0	0	0	0	0	0	0	0	0	0	0
231	0	0	0	0	0	0	0	0	0	0	0	0	0		0	0	0	0	0	0	0	0	0	0	0	0
232	0	0	0	0	0	0	0	0	0	0	0	0	0		0	0	0	0	0	0	0	0	0	0	0	0
233	0	0	0	0	0	0	0	0	0	0	0	0	0		0	0	0	0	0	0	0	0	0	0	0	0
234	0	0	0	0	0	0	0	0	0	0	0	0	0		0	0	0	0	0	0	0	0	0	0	0	0
235	0	0	0	0	0	0	0	0	0	0	0	0	0		0	0	0	0	0	0	0	0	0	0	0	0
236	0	0	0	0	0	0	0	0	0	0	0	0	0		0	0	0	0	0	0	0	0	0	0	0	0
237	0	0	0	0	0	0	0	0	0	0	0	0	0		0	0	0	0	0	0	0	0	0	0	0	0
238	0	0	0	0	0	0	0	0	0	0	0	0	0		0	0	0	0	0	0	0	0	0	0	0	0
239	0	0	0	0	0	0	0	0	0	0	0	0	0		0	0	0	0	0	0	0	0	0	0	0	0
240	0	0	0	0	0	0	0	0	0	0	0	0	0		0	0	0	0	0	0	0	0	0	0	0	0
241	0	0	0	0	0	0	0	0	0	0	0	0	0		0	0	0	0	0	0	0	0	0	0	0	0
242	0	0	0	0	0	0	0	0	0	0	0	0	0		0	0	0	0	0	0	0	0	0	0	0	0
243	0	0	0	0	0	0	0	0	0	0	0	0	0		0	0	0	0	0	0	0	0	0	0	0	0
244	0	0	0	0	0	0	0	0	0	0	0	0	0		0	0	0	0	0	0	0	0	0	0	0	0
245	0	0	0	0	0	0	0	0	0	0	0	0	0		0	0	0	0	0	0	0	0	0	0	0	0
246	0	0	0	0	0	0	0	0	0	0	0	0	0		0	0	0	0	0	0	0	0	0	0	0	0
247	0	0	0	0	0	0	0	0	0	0	0	0	0		0	0	0	0	0	0	0	0	0	0	0	0
248	0	0	0	0	0	0	0	0	0	0	0	0	0		0	0	0	0	0	0	0	0	0	0	0	0
249	0	0	0	0	0	0	0	0	0	0	0	0	0		0	0	0	0	0	0	0	0	0	0	0	0
250	0	0	0	0	0	0	0	0	0	0	0	0	0		0	0	0	0	0	0	0	0	0	0	0	0
1/16		23	28	33	18	21	10	17	5	13	8	9	11	1/16	1526.71	2214.72	2387.56	1000.62	1770.54	1026.14	471.667	370.923	239.632	348.279	196.034	916.489
m^2		368	448	528	288	336	160	272	80	208	128	144	176	m^2	24427.4	35435.5	38201	16009.9	28328.7	16418.3	7546.68	5934.77	3834.1	5572.46	3136.55	14663.8

[truncated: 8 more sheets: NL_20A, NL_21S, NL_21A, NL_22S, KB_lww_bin, KB_ab_bin, NL_lww_bin, NL_ab_bin]
