# Supplementary material for: Beyond annual metrics: Linking seasonal population dynamics to vertical oyster reef growth
Source: Ecol Evol. 2024 Sep 17;14(9):e70238. doi: 10.1002/ece3.70238 (PMC11407904; doi:10.1002/ece3.70238)
Supplement: Supplementary file 4 — Appendix S4 [file ECE3-14-e70238-s002.xlsx]

## Sheet: KB_all
shell length [mm]	live wet weight [g]
33	3.287
43	5.776
49	14.056
50	9.671
45	3.732
38	7.166
35	5.22
43	7.942
39	7.064
40	7.538
64	13.403
62	12.687
57	9.885
68	9.363
53	8.942
51	12.152
53	11.487
59	16.368
62	12.097
54	8.49				Logistic function		a	b	r2		Condition Index	2019A	2020S	2020A	2021S	2021A	2022S
						19A	0.0032	2.0841	0.7656		mean	9.82753	9.15383	9.78172	8.12138	9.08471	8.2739
						20S	0.0058	1.9899	0.7903		S.D	2.53736	2.15599	3.37283	2.24958	2.86718	2.26025
97	110.044					20A	0.007	1.9442	0.7907
96	77.104					21S	0.0017	2.2291	0.7999
96	52.403					21A	0.0062	1.9527	0.8564
78	44.18					22S	0.0031	2.0927	0.842
90	29.58					all	0.004	2.0477	0.8008
76	45.303
82	44.361
99	42.138
98	75.59
85	50.339
125	106.426
105	86.058
114	146.438
109	82.725
103	91.11
113	69.091
122	115.172
117	79.215
114	93.291
117	67.794
137	60.437
133	135.359
150	106.274
137	141.011
128	133.021
129	105.363
139	103.223
126	90.823
149	110.985
147	179.117
175	152.617
162	92.519
168	117.955
171	119.275
172	106.754
175	118.892
161	155.425
170	150.667
171	140.331
160	161.514
191	143.387
181	151.306
177	140.907
196	99.836
182	173.822
200	137.573
194	139.276
194	122.628
189	189.6
186	111.379
202	170.54
231	234.7
208	137.168
201	189.482
242	218.495
206	137.731
217	266.3
199	134.781
202	211.457
202	313.5
37	7.221
41	7.25
40	8.832
44	6.671
43	7.039
44	13.358
36	5.34
34	6.34
39	8.406
35	8.043
61	31.035
53	11.127
52	10.976
72	34.305
68	14.923
72	22.327
57	14.298
71	13.518
71	35.901
59	27.839
80	40.115
81	60.011
100	59.733
77	49.79
87	40.485
88	67.498
99	49.287
86	52.1
88	60.213
81	17.553
108	91.71
112	70.563
102	58.152
108	80.048
124	147.725
110	109.012
112	69.876
114	166.858
105	69.746
123	78.605
138	122.744
126	87.038
139	84.833
129	102.328
134	103.111
134	140.986
128	85.279
128	150.831
145	116.345
144	112.869
161	120.147
158	155.282
159	239.2
175	147.328
172	244.1
163	94.355
151	114.821
170	135.467
167	86.832
164	139.409
196	200.938
184	160.749
190	179.887
183	199.045
179	320.1
199	113.895
177	139.894
186	132.098
183	201.515
187	261.8
216	185.281
204	192.613
202	183.859
215	189.352
218	193.144
226	243.2
229	249.3
228	250
218	262.7
48	14.941
26	1.82
44	10.574
44	4.783
45	8.322
49	13.101
39	5.502
37	11.581
40	5.243
45	16.667
73	37.553
52	26.783
67	26.533
67	17.386
71	37.165
66	27.433
59	17.311
73	51.198
70	27.431
75	22.858
76	56.88
76	29.532
83	26.16
81	21.576
82	32.633
79	83.012
77	36.581
93	55.313
100	72.259
88	39.339
104	80.481
123	155.533
122	156.695
124	78.792
106	61.752
125	90.353
110	62.928
119	105.732
120	107.151
136	85.9
139	98.647
145	106.435
143	132.761
133	110.993
141	94.665
129	101.905
147	111.758
143	101.799
129	130.88
164	138.663
160	125.638
168	144.852
152	156.273
159	175.189
156	148.538
165	172.673
170	141.681
152	215.55
172	117.88
194	111.504
176	178.981
189	176.234
197	104.513
179	127.208
177	159.953
190	191.655
188	176.493
178	228.2
194	130.14
205	218.636
222	217.315
206	204.119
218	126.757
217	184.236
245	254.1
206	178.117
41	6.646
41	7.108
49	5.772
49	11.259
41	8.415
45	5.938
39	5.406
40	5.628
43	9.561
42	6.562
61	13.023
64	28.237
58	12.608
52	13.644
51	10.514
68	12.782
61	18.516
60	25.584
66	26.366
60	7.079
92	61.885
93	30.825
87	29.209
98	60.886
83	44.186
91	50.54
89	50.225
80	18.541
78	19.156
80	19.498
110	77.668
102	36.186
115	57.717
105	68.345
113	48.538
107	38.532
103	24.32
108	85.08
111	121.063
110	90.705
130	157.032
130	134.122
142	130.325
146	145.362
141	90.62
138	175.875
141	180.355
126	86.473
139	97.255
142	103.083
174	190.425
164	179.997
154	135.677
161	144.54
173	207.619
160	173.746
160	95.394
176	133.124
166	257.3
173	128.258
177	141.585
181	112.438
182	170.028
191	133.697
194	211.148
179	180.273
176	125.853
184	212.362
178	142.805
188	164.935
237	245.4
222	206.2
49	10.244
46	20.582
47	6.946
41	14.262
49	14.776
43	8.671
45	9.445
38	13.393
38	5.278
42	14
60	14.857
71	17.109
72	22.216
56	15.42
68	15.238
63	19.643
63	12.109
71	25.438
69	22.443
69	33.443
95	55.5
87	61.486
91	44.577
100	47.191
78	38.846
99	35.376
82	52.496
81	39.427
88	40.126
94	36.369
103	56.263
115	76.316
120	73.163
112	64.125
121	52.69
108	61.76
113	43.855
116	40.183
113	51.568
114	29.722
140	182.829
133	52.083
145	68.393
127	81.807
153	89.567
126	63.359
126	64.316
131	106.24
144	148.325
132	69.463
152	156.232
151	82.998
154	83.193
162	215.245
167	128.806
172	180.984
170	116.96
160	158.07
174	128.087
169	147.763
199	160.461
194	314.5
190	170.479
189	162.357
194	257.5
189	244.9
179	176.592
180	153.241
176	186.376
178	196.367
227	202.624
209	210.232
206	196.394
200	219.24
222	262
205	175.131
228	273.1
218	188.441
36	5.173
46	11.323
30	3.757
41	9.079
50	14.495
48	14.988
33	5.666
49	7.809
34	3.482
28	1.739
56	14.666
58	24.775
55	10.122
67	13.752
70	24.567
54	8.105
55	13.246
67	19.966
66	20.862
51	6.196
92	38.911
84	40.974
90	50.732
83	41.728
77	36.858
79	25.965
99	43.532
99	104.052
98	33.556
94	70.567
116	74.951
123	70.526
122	77.368
105	46.814
107	58.634
107	44.899
122	60.721
107	44.304
117	69.098
125	108.942
127	57.332
141	87.18
145	95.275
131	151.833
147	114.01
145	108.351
143	90.942
145	123.185
127	139.415
142	72.932
157	118.322
163	109.902
155	167.426
151	132.207
175	183.772
157	118.563
174	161.578
173	116.328
165	189.079
177	146.423
187	146.526
193	250.9
188	129.009
185	166.321
192	164.076
199	153.919
190	212.539
184	163.517
185	217.376
205	199.056
212	195.013
240	196.363
231	235.6
203	155.075
204	117.236

## Sheet: NL_all
shell length [mm]	live wet weight [g]
37	7.392
50	6.379
47	11.926
38	7.198
45	6.509
44	9.55
41	4.337
45	6.498
44	11.686
40	7.158
72	26.996
72	37.872
53	13.826
74	29.6
52	12.732
66	15.611
68	26.234
					Logistic function		a	b	r2		Condition Index	2019A	2020S	2020A	2021S	2021A	2022S
						19A	0.0029	2.1332	0.5761		mean	8.76512	9.64935	8.76953	10.2838	9.70837	7.4883
						20S	0.0049	2.0392	0.7283		S.D	2.36491	3.02168	3.09813	2.69178	3.30446	2.47071
89	64.701					20A	0.0058	1.9752	0.7817
91	80.469					21S	0.0038	2.0773	0.8075
81	44.71					21A	0.0037	2.0727	0.8205
87	29.294					22S	0.0074	1.9341	0.809
78	42.607					all	0.0047	2.0291	0.7522
97	67.755
84	39.714
87	34.619
95	71.975
88	19.437
111	121.49
116	126.22
118	101.547
119	58.549
114	112.992
122	121.472
120	26.662
122	121.133
116	163.844
125	63.208
139	156.142
133	86.1
142	236
138	147.023
141	216.385
136	149.102
144	100.196
136	75.568
148	120.964
132	99.174
164	90.137
154	100.526
168	91.592
159	121.496
156	136.149
154	238.8
162	232
156	75.264
163	235.6
161	141.513
178	162.888
180	78.532
179	153.201
200	127.259
202	214.429
215	178.658
46	17.208
44	9.944
45	11.16
35	9.267
46	11.039
34	8.694
37	5.957
48	10.525
39	9.049
44	9.659
69	38.121
71	75.249
64	14.696
67	32.396
52	20.692
67	17.633
62	8.911
54	7.92
82	24.405
91	47.26
92	45.803
86	40.561
88	39.523
80	48.383
95	58.697
96	63.89
85	69.707
97	36.28
104	95.512
124	58.241
122	84.618
114	54.995
120	170.72
116	137.682
115	91.227
123	114.138
114	58.549
104	52.816
132	89.325
129	105.101
144	82.223
140	117.632
127	144.242
139	197.51
127	85.955
126	118.398
127	115.763
132	134.123
160	95.985
157	201.258
158	80.312
154	205.495
152	134.489
158	125.736
156	109.927
153	139.125
157	142.892
157	92.754
185	209.469
42	14.45
36	8.648
38	4.047
49	13.328
47	10.601
44	8.804
38	4.108
44	8.767
44	7.352
43	16.68
66	29.403
63	10.622
70	30.239
74	14.08
69	10.379
74	29.891
59	12.104
60	24.968
60	26.751
64	21.428
79	62.987
60	60.003
95	45.4
99	65.104
91	57.75
91	77.145
97	29.753
112	102.564
108	98.169
103	54.474
106	83.29
120	97.714
111	96.173
109	55.142
116	51.783
124	42.055
124	66.668
150	130.243
130	96.179
139	89.798
127	123.741
142	98.048
129	122.885
148	111.619
136	68.115
136	110.914
148	84.378
161	160.956
157	140.198
157	68.471
173	133.205
163	127.722
159	69.123
172	165.426
151	67.367
169	147.543
157	101.385
200	220.4
177	127.891
178	197.039
176	170.732
186	173.354
179	133.31
177	97.201
193	307.2
178	171.415
178	272.6
44	5.239
35	5.34
43	7.935
36	4.268
31	7.465
46	6.81
42	12.6
44	5.22
41	5.649
38	5.081
61	28.176
67	20.444
55	35.578
69	16.911
53	20.414
61	20.423
55	19.54
60	18.193
56	21.244
62	11.631
80	56.29
86	34.256
90	34.511
95	34.724
77	47.608
100	68.308
92	66.52
85	63.092
91	59.381
93	56.248
120	86.503
115	132.425
125	79.83
110	65.864
113	68.389
108	116.822
122	67.679
108	57.13
122	85.319
112	112.093
137	106.376
129	104.558
146	114.387
136	63.136
145	91.08
128	122.799
141	80.097
139	111.959
136	165.439
126	71.464
152	98.049
166	123.573
161	190.13
166	133.299
162	163.013
171	151.321
151	99.001
166	169.281
151	90.736
151	161.442
179	132.336
179	144.391
182	177.667
201	148.386
48	20.032
37	5.225
28	2.045
36	5.96
46	15.651
47	12.471
29	4.629
36	3.819
49	21.108
48	6.092
68	45.301
54	30.907
70	27.691
67	24.962
59	19.98
62	23.936
68	33.868
61	13.81
53	24.343
71	37.861
96	3.7466
89	37.057
99	49.239
82	2.8478
98	52.528
93	28.664
82	48.018
90	52.909
94	39.864
76	27.761
117	67.901
117	92.422
120	70.378
101	55.188
119	106.742
108	62.466
117	107.399
124	76.26
124	66.495
128	59.146
130	133.588
138	122.397
145	116.598
128	96.283
137	88.379
144	126.735
145	184.229
124	143.826
143	92.434
145	197.602
153	160.191
169	119.951
156	111.722
149	125.013
159	75.583
171	124.216
160	180.279
156	100.109
162	151.31
163	211.69
190	213.374
177	158.088
170	169.503
202	264.6
183	164.587
169	103.384
35	6.222
30	4.887
36	7.151
40	6.036
37	9.388
41	11.683
47	11.338
29	3.532
38	11.596
42	7.889
54	18.478
51	7.962
60	39.158
63	19.643
57	16.155
65	41.611
69	41.423
63	13.427
56	20.009
73	22.801
88	39.924
95	90.614
78	69.892
84	32.08
84	47.185
80	45.912
93	50.866
86	83.135
95	56.248
75	21.945
111	35.868
105	41.846
119	94.077
112	72.907
111	66.01
124	79.498
112	55.49
112	67.392
108	55.797
122	73.574
140	89.946
135	179.784
129	111.521
145	147.559
142	95.653
147	59.704
136	112.001
132	104.209
140	72.108
149	235.1
159	181.149
156	124.572
167	156.942
158	94.828
156	125.683
163	194.001
156	190.928
174	196.91
173	129.297
170	163.822
183	148.099
184	118.285
179	212.115
187	198.342
176	74.564
182	93.701
178	150.41
177	141.005
236	269.9
249	385.7

## Sheet: KB_19A
SC1 26-50		shell length [mm]	live wet weight [g]	weight of cooked flesh [g]	shell weight [g]	condition index																			kochgew. [g]	Schalengew. [g]
	1.1	33	3.287	0.244	2.068	10.5536
	1.2	43	5.776	0.597	3.984	13.0321
	1.3	49	14.056	1.34	9.985	11.8322
	1.4	50	9.671	0.754	6.635	10.2044
	1.5	45	3.732	0.255	2.497	9.26599
	1.6	38	7.166	0.528	4.332	10.8642
	1.7	35	5.22	0.438	3.53	11.0383
	1.8	43	7.942	0.63	5.065	11.0623
	1.9	39	7.064	0.587	5.444	9.73305
	1.10	40	7.538	0.573	4.811	10.6426
SC2 51-75
	2.1	64	13.403	0.967	8.49	10.2252
	2.2	62	12.687	0.76	8.085	8.59243
	2.3	57	9.885	1.026	7.059	12.6902
	2.4	68	9.363	0.732	6.756	9.77564
	2.5	53	8.942	0.557	5.74	8.84548
	2.6	51	12.152	1.168	7.395	13.6401
	2.7	53	11.487	0.748	7.651	8.90582
	2.8	59	16.368	1.42	9.428	13.09
	2.9	62	12.097	1.352	8.093	14.3145
	2.10	54	8.49	0.604	6.303	8.74475
SC3 76-100
	3.1	97	110.044	8.265	73.441	10.1155
	3.2	96	77.104	11.432	49.155	18.8687
	3.3	96	52.403	4.1	31.731	11.4426
	3.4	78	44.18	3.451	27.819	11.0361
	3.5	90	29.58	2.694	20.624	11.5533
	3.6	76	45.303	4.737	30.52	13.4356
	3.7	82	44.361	1.285	32.774	3.77286
	3.8	99	42.138	2.934	26.697	9.90179
	3.9	98	75.59	5.589	47.988	10.4317
	3.10	85	50.339	4.077	33.021	10.9898
SC4 101-125
1	4.1	125	106.426	3.438	64.542	5.05737
2	4.2	105	86.058	7.246	59.45	10.8642
3	4.3	114	146.438	11.095	106.663	9.42187
4	4.4	109	82.725	9.67	53.091	15.4077
5	4.5	103	91.11	5.022	60.614	7.65129
6	4.6	113	69.091	3.558	45.457	7.259
7	4.7	122	115.172	7.419	73.634	9.15327
8	4.8	117	79.215	6.016	59.142	9.23294
9	4.9	114	93.291	6.384	67.215	8.67403
10	4.10	117	67.794	8.099	44.324	15.4493
SC5 126-150
1	5.1	137	60.437	3.243	34.898	8.50266
2	5.2	133	135.359	10.561	98.45	9.68801
3	5.3	150	106.274	9.101	86.631	9.50675
4	5.4	137	141.011	8.943	103.055	7.98496
5	5.5	128	133.021	10.746	100.42	9.66662
6	5.6	129	105.363	8.354	66.352	11.1825
7	5.7	139	103.223	8.264	78.597	9.51405
8	5.8	126	90.823	4.542	68.006	6.26068
9	5.9	149	110.985	9.738	72.475	11.8448
10	5.10	147	179.117	10.68	143.33	6.93461
SC6 151-175
1	6.1	175	152.617	10.235	113.47	8.27372
2	6.2	162	92.519	7.633	74.214	9.32594
3	6.3	168	117.955	8.477	85.473	9.02288
4	6.4	171	119.275	15.053	89.359	14.4169
5	6.5	172	106.754	6.583	87.435	7.00185
6	6.6	175	118.892	10.058	96.21	9.46475
7	6.7	161	155.425	10.758	106.645	9.16331
8	6.8	170	150.667	10.523	104.651	9.13661
9	6.9	171	140.331	18.693	98.378	15.9672
10	6.10	160	161.514	11.481	131.267	8.04284
SC7 176-200
	7.1	191	143.387	8.5	107.096	7.3532
	7.2	181	151.306	10.587	103.529	9.2774
	7.3	177	140.907	9.939	99.477	9.08368
	7.4	196	99.836	9.55	78.592	10.8348
	7.5	182	173.822	8.625	126.33	6.39102
	7.6	200	137.573	8.887	97.249	8.37322
	7.7	194	139.276	12.654	104.462	10.8047
	7.8	194	122.628	7.515	78.822	8.70426
	7.9	189	189.6	10.464	141.568	6.88276
	7.10	186	111.379	8.827	85.243	9.38344
SC8 >200	8.1	202	170.54	8.655	105.734	7.56629
	8.2	231	234.7	16.142	175.76	8.41159
	8.3	208	137.168	15.77	132.843	10.6115
	8.4	201	189.482	10.322	133.027	7.20061
	8.5	242	218.495	13.924	164.118	7.82063
	8.6	206	137.731	9.524	97.578	8.89246
	8.7	217	266.3	13.71	191.898	6.66803
	8.8	199	134.781	6.885	95.138	6.74848
	8.9	202	211.457	16.868	138.177	10.8794
	8.10	202	313.5	13.151	184.873	6.64111

## Sheet: KB_20S
SC1 26-50		shell length [mm]	live wet weight [g]	weight of cooked flesh [g]	shell weight [g]	condition index
	1.1	37	7.221	0.464	4.545	9.26333
	1.2	41	7.25	0.478	4.369	9.86177
	1.3	40	8.832	0.576	5.643	9.26194
	1.4	44	6.671	0.453	4.454	9.23171
	1.5	43	7.039	0.332	4.457	6.93255
	1.6	44	13.358	0.995	8.872	10.0841
	1.7	36	5.34	0.317	3.588	8.1178
	1.8	34	6.34	0.318	4.288	6.90404
	1.9	39	8.406	0.476	5.23	8.3421
	1.10	35	8.043	0.524	5.343	8.93131
SC2 51-75
	2.1	61	31.035	2.503	20.563	10.8515
	2.2	53	11.127	0.436	7.077	5.80327
	2.3	52	10.976	0.636	7.147	8.17166
	2.4	72	34.305	2.666	21.006	11.2623
	2.5	68	14.923	0.956	9.923	8.78757
	2.6	72	22.327	1.513	15.466	8.91101
	2.7	57	14.298	0.71	9.658	6.84799
	2.8	71	13.518	0.779	8.802	8.13068
	2.9	71	35.901	2.884	23.036	11.1265
	2.10	59	27.839	2.132	17.138	11.0638
SC3 76-100
	3.1	80	40.115	2.822	26.214	9.71897
	3.2	81	60.011	4.586	39.592	10.3807
	3.3	100	59.733	6.39	39.334	13.9752
	3.4	77	49.79	3.871	31.977	10.7984
	3.5	87	40.485	3.235	24.392	11.7096
	3.6	88	67.498	7.796	43.842	15.0974
	3.7	99	49.287	4.364	36.489	10.6822
	3.8	86	52.1	5.244	33.454	13.5511
	3.9	88	60.213	3.261	39.626	7.6037
	3.10	81	17.553	0.956	12.093	7.32623
SC4 101-125
1	4.1	108	91.71	8.534	60.181	12.4194
2	4.2	112	70.563	3.827	46.585	7.59145
3	4.3	102	58.152	3.056	39.938	7.10797
4	4.4	108	80.048	5.242	63.197	7.65938
5	4.5	124	147.725	8.084	102.744	7.29419
6	4.6	110	109.012	7.139	74.812	8.7113
7	4.7	112	69.876	5.197	51.244	9.20785
8	4.8	114	166.858	14.414	109.557	11.6269
9	4.9	105	69.746	2.623	40.871	6.03072
10	4.10	123	78.605	5.453	50.954	9.66724
SC5 126-150
1	5.1	138	122.744	8.516	79.906	9.63109
2	5.2	126	87.038	7.114	59.014	10.7579
3	5.3	139	84.833	5.812	55.688	9.45041
4	5.4	129	102.328	8.425	63.295	11.7471
5	5.5	134	103.111	7.068	68.596	9.3413
6	5.6	134	140.986	13.253	94.797	12.2656
7	5.7	128	85.279	6.529	57.961	10.1241
8	5.8	128	150.831	9.138	100.177	8.35933
9	5.9	145	116.345	9.894	76.579	11.4417
10	5.10	144	112.869	11.297	68.545	14.1492
SC6 151-175
1	6.1	161	120.147	6.12	76.167	7.43738
2	6.2	158	155.282	12.386	124.799	9.02868
3	6.3	159	239.2	20.337	158.849	11.3497
4	6.4	175	147.328	8.808	109.211	7.46321
5	6.5	172	244.1	10.452	173.222	5.69052
6	6.6	163	94.355	5.625	57.785	8.87084
7	6.7	151	114.821	6.417	77.164	7.67758
8	6.8	170	135.467	7.157	102.787	6.50968
9	6.9	167	86.832	8.663	56.075	13.3816
10	6.10	164	139.409	9.46	102.066	8.48233
SC7 176-200
	7.1	196	200.938	13.95	130.284	9.67178
	7.2	184	160.749	8.781	123.957	6.61529
	7.3	190	179.887	11.818	126.641	8.53538
	7.4	183	199.045	8.35	116.053	6.71206
	7.5	179	320.1	16.491	211.14	7.24462
	7.6	199	113.895	6.647	75.898	8.05258
	7.7	177	139.894	6.03	118.706	4.83421
	7.8	186	132.098	7.069	91.854	7.14596
	7.9	183	201.515	7.543	145.554	4.92694
	7.10	187	261.8	14.933	185.676	7.44383
SC8 >200	8.1	216	185.281	15.61	131.343	10.6224
	8.2	204	192.613	11.112	139.061	7.39947
	8.3	202	183.859	8.743	114.599	7.08842
	8.4	215	189.352	13.208	125.957	9.49089
	8.5	218	193.144	15.036	124.342	10.7879
	8.6	226	243.2	21.771	179.192	10.8333
	8.7	229	249.3	18.378	169.457	9.78412
	8.8	228	250	15.455	170.666	8.30374
	8.9	218	262.7	17.845	193.256	8.4533
	8.10

## Sheet: KB_20A
SC1 26-50		shell length [mm]	live wet weight [g]	weight of cooked flesh [g]	shell weight [g]	condition index
	1.1	48	14.941	1.061	9.807	9.76261
	1.2	26	1.82	0.17	1.388	10.9114
	1.3	44	10.574	0.945	7.414	11.3052
	1.4	44	4.783	0.269	4.652	5.46637
	1.5	45	8.322	0.644	4.826	11.7733
	1.6	49	13.101	1.485	9.357	13.6967
	1.7	39	5.502	0.527	3.851	12.0375
	1.8	37	11.581	0.329	7.34	4.29
	1.9	40	5.243	0.448	3.651	10.9295
	1.10	45	16.667	1.745	11.699	12.9798
SC2 51-75
	2.1	73	37.553	4.06	22.414	15.3358
	2.2	52	26.783	1.599	17.187	8.51166
	2.3	67	26.533	2.936	16.234	15.3156
	2.4	67	17.386	1.585	11.887	11.7651
	2.5	71	37.165	2.231	24.716	8.27921
	2.6	66	27.433	2.716	19.179	12.4047
	2.7	59	17.311	1.21	9.054	11.7888
	2.8	73	51.198	5.938	37.057	13.8109
	2.9	70	27.431	3.177	18.51	14.6493
	2.10	75	22.858	1.939	13.012	12.969
SC3 76-100
	3.1	76	56.88	3.325	37.77	8.09101
	3.2	76	29.532	3.23	18.214	15.0625
	3.3	83	26.16	2.344	17.851	11.6068
	3.4	81	21.576	1.734	15.66	9.96895
	3.5	82	32.633	2.831	20.318	12.2295
	3.6	79	83.012	10.302	57.51	15.192
	3.7	77	36.581	2.786	25.394	9.88644
	3.8	93	55.313	5.999	39.229	13.2639
	3.9	100	72.259	2.611	46.773	5.28714
	3.10	88	39.339	5.532	26.797	17.1116
SC4 101-125
1	4.1	104	80.481	6.9	55.004	11.1463
2	4.2	123	155.533	17.022	114.387	12.9535
3	4.3	122	156.695	5.046	107.762	4.47309
4	4.4	124	78.792	8.04	48.961	14.105
5	4.5	106	61.752	6.297	42.784	12.8298
6	4.6	125	90.353	7.97	56.934	12.2797
7	4.7	110	62.928	4.358	43	9.20225
8	4.8	119	105.732	7.871	75.196	9.47548
9	4.9	120	107.151	7.846	68.844	10.2308
10	4.10
SC5 126-150
1	5.1	136	85.9	3.843	61.068	5.92041
2	5.2	139	98.647	10.033	65.854	13.221
3	5.3	145	106.435	5.684	67.996	7.71444
4	5.4	143	132.761	7.228	92.359	7.25798
5	5.5	133	110.993	4.927	73.077	6.31634
6	5.6	141	94.665	3.766	78.477	4.57911
7	5.7	129	101.905	4.981	76.037	6.14802
8	5.8	147	111.758	9.055	79.595	10.2143
9	5.9	143	101.799	11.245	72.435	13.4381
10	5.10	129	130.88	15.093	90.48	14.2963
SC6 151-175
1	6.1	164	138.663	11.266	91.211	10.9937
2	6.2	160	125.638	6.138	95.269	6.05284
3	6.3	168	144.852	12.302	108.869	10.1526
4	6.4	152	156.273	11.118	124.51	8.19742
5	6.5	159	175.189	12.607	115.851	9.8141
6	6.6	156	148.538	3.934	101.738	3.72284
7	6.7	165	172.673	13.834	110.674	11.1109
8	6.8	170	141.681	9.833	87.63	10.089
9	6.9	152	215.55	6.085	158.928	3.68759
10	6.10	172	117.88	8.374	74.823	10.0653
SC7 176-200
	7.1	194	111.504	5.199	75.38	6.45205
	7.2	176	178.981	16.835	128.832	11.5572
	7.3	189	176.234	7.651	117.68	6.10463
	7.4	197	104.513	9.573	77.402	11.0066
	7.5	179	127.208	5.257	108.173	4.63458
	7.6	177	159.953	7.103	104.969	6.33789
	7.7	190	191.655	14.188	151.031	8.58739
	7.8	188	176.493	15.374	146.86	9.47644
	7.9	178	228.2	17.977	169.751	9.57609
	7.10	194	130.14	10.554	97.983	9.72387
SC8 >200	8.1	205	218.636	5.939	195.311	2.95106
	8.2	222	217.315	8.36	147.996	5.34677
	8.3	206	204.119	17.782	152.132	10.4653
	8.4	218	126.757	7.308	83.763	8.02451
	8.5	217	184.236	6.392	124.11	4.89801
	8.6	245	254.1	14.452	181.646	7.36978
	8.7	206	178.117	7.285	124.487	5.52849
	8.8
	8.9
	8.10

## Sheet: KB_21S
SC1 26-50		shell length [mm]	live wet weight [g]	weight of cooked flesh [g]	shell weight [g]	condition index
	1.1	41	6.646	0.418	4.857	7.92417
	1.2	41	7.108	0.4	4.282	8.54336
	1.3	49	5.772	0.295	3.729	7.33101
	1.4	49	11.259	0.489	7.55	6.08285
	1.5	41	8.415	0.542	5.087	9.62871
	1.6	45	5.938	0.298	4.469	6.25131
	1.7	39	5.406	0.332	3.791	8.05239
	1.8	40	5.628	0.352	3.515	9.10266
	1.9	43	9.561	0.657	5.864	10.0751
	1.10	42	6.562	0.37	4.519	7.56801
SC2 51-75
	2.1	61	13.023	0.891	10.741	7.6599
	2.2	64	28.237	2.225	17.899	11.0565
	2.3	58	12.608	0.531	8.681	5.76422
	2.4	52	13.644	1.096	9.338	10.5041
	2.5	51	10.514	0.557	6.655	7.72324
	2.6	68	12.782	0.738	8.807	7.7318
	2.7	61	18.516	1.306	12.798	9.25978
	2.8	60	25.584	1.977	14.938	11.6879
	2.9	66	26.366	1.233	17.186	6.69417
	2.10	60	7.079	0.533	5.09	9.47893
SC3 76-100
	3.1	92	61.885	6.229	41.629	13.0156
	3.2	93	30.825	1.614	17.503	8.44275
	3.3	87	29.209	2.098	17.234	10.8525
	3.4	98	60.886	4.767	41.685	10.2622
	3.5	83	44.186	4.785	26.145	15.4704
	3.6	91	50.54	4.671	33.064	12.3784
	3.7	89	50.225	3.951	32.187	10.9331
	3.8	80	18.541	0.862	12.952	6.24005
	3.9	78	19.156	0.926	10.937	7.80578
	3.10	80	19.498	0.817	10.886	6.98112
SC4 101-125
1	4.1	110	77.668	3.312	48.095	6.4427
2	4.2	102	36.186	2.328	22.931	9.21652
3	4.3	115	57.717	4.182	35.106	10.6445
4	4.4	105	68.345	5.595	44.171	11.2426
5	4.5	113	48.538	2.906	28.637	9.21282
6	4.6	107	38.532	1.913	26.111	6.82629
7	4.7	103	24.32	1.145	14.151	7.48562
8	4.8	108	85.08	4.258	54.354	7.26472
9	4.9	111	121.063	3.856	75.577	4.85441
10	4.10	110	90.705	6.699	55.46	10.7772
SC5 126-150
1	5.1	130	157.032	8.482	105.938	7.41304
2	5.2	130	134.122	10.016	83.697	10.688
3	5.3	142	130.325	9.295	85.131	9.84369
4	5.4	146	145.362	4.7	99.2	4.52358
5	5.5	141	90.62	5.073	58.166	8.02195
6	5.6	138	175.875	6.725	119.501	5.32775
7	5.7	141	180.355	10.315	127.167	7.5028
8	5.8	126	86.473	3.621	55.047	6.17202
9	5.9	139	97.255	4.975	64.499	7.16095
10	5.10	142	103.083	3.035	73.486	3.96623
SC6 151-175
1	6.1	174	190.425	8.712	126.416	6.44722
2	6.2	164	179.997	13.813	132.844	9.41858
3	6.3	154	135.677	7.748	89.654	7.95466
4	6.4	161	144.54	4.391	86.536	4.82915
5	6.5	173	207.619	12.645	132.994	8.68243
6	6.6	160	173.746	10.097	117.037	7.94201
7	6.7	160	95.394	2.784	59.963	4.43687
8	6.8	176	133.124	9.066	100.276	8.29142
9	6.9	166	257.3	17.295	179.742	8.77754
10	6.10	173	128.258	8.422	81.799	9.33486
SC7 176-200
	7.1	177	141.585	6.314	90.089	6.54959
	7.2	181	112.438	6.2	75.476	7.59097
	7.3	182	170.028	12.63	117.055	9.73898
	7.4	191	133.697	5.6	79.515	6.57933
	7.5	194	211.148	5.932	146.49	3.89183
	7.6	179	180.273	9.241	127.455	6.76026
	7.7	176	125.853	8.675	83.012	9.46154
	7.8	184	212.362	15.746	155.954	9.17065
	7.9	178	142.805	6.907	96.856	6.65652
	7.10	188	164.935	8.259	105.811	7.24029
SC8 >200	8.1	237	245.4	11.1	161.51	6.43068
	8.2	222	206.2	5.704	158.944	3.46436
	8.3
	8.4
	8.5
	8.6
	8.7
	8.8
	8.9
	8.10

## Sheet: KB_21A
SC1 26-50		shell length [mm]	live wet weight [g]	weight of cooked flesh [g]	shell weight [g]	condition index
	1.1	49	10.244	0.818	6.074	11.8688
	1.2	46	20.582	1.421	11.902	10.6658
	1.3	47	6.946	0.641	4.692	12.0195
	1.4	41	14.262	0.996	9.947	9.10171
	1.5	49	14.776	1.212	9.655	11.153
	1.6	43	8.671	0.8	5.846	12.0373
	1.7	45	9.445	0.735	6.131	10.7049
	1.8	38	13.393	0.844	8.67	8.87114
	1.9	38	5.278	0.612	3.538	14.747
	1.10	42	14	0.89	9.777	8.34349
SC2 51-75
	2.1	60	14.857	1.044	10.809	8.8079
	2.2	71	17.109	1.028	9.694	9.58776
	2.3	72	22.216	1.795	14.453	11.0475
	2.4	56	15.42	1.253	10.942	10.2747
	2.5	68	15.238	0.947	8.123	10.441
	2.6	63	19.643	1.665	13.314	11.1156
	2.7	63	12.109	1.06	8.697	10.864
	2.8	71	25.438	2.757	16.331	14.4436
	2.9	69	22.443	1.822	16.454	9.96936
	2.10	69	33.443	0.587	23.873	2.39984
SC3 76-100
	3.1	95	55.5	6.169	41.37	12.9767
	3.2	87	61.486	5.153	41.882	10.9557
	3.3	91	44.577	2.736	26.939	9.21988
	3.4	100	47.191	3.783	35.884	9.53689
	3.5	78	38.846	3.568	27.871	11.349
	3.6	99	35.376	2.291	23.86	8.76066
	3.7	82	52.496	3.785	29.944	11.2218
	3.8	81	39.427	3.306	21.898	13.117
	3.9	88	40.126	2.591	29.01	8.19911
	3.10	94	36.369	2.564	21.226	10.7776
SC4 101-125
1	4.1	103	56.263	3.952	38.155	9.38561
2	4.2	115	76.316	9.634	55.426	14.8079
3	4.3	120	73.163	7.384	51.803	12.4757
4	4.4	112	64.125	6.693	45.912	12.7231
5	4.5	121	52.69	4.114	35.354	10.4236
6	4.6	108	61.76	4.204	41.61	9.17623
7	4.7	113	43.855	2.803	33.331	7.75724
8	4.8	116	40.183	4.269	30.939	12.1251
9	4.9	113	51.568	4.109	35.623	10.3418
10	4.10	114	29.722	2.092	20.22	9.37612
SC5 126-150
1	5.1	140	182.829	4.442	121.055	3.53953
2	5.2	133	52.083	4.29	34.112	11.1713
3	5.3	145	68.393	6.252	48.404	11.4388
4	5.4	127	81.807	8.266	66.182	11.1031
5	5.5	153	89.567	9.527	64.662	12.8415
6	5.6	126	63.359	8.15	46.808	14.8295
7	5.7	126	64.316	3.939	38.71	9.23586
8	5.8	131	106.24	9.588	70.127	12.0278
9	5.9	144	148.325	4.602	113.967	3.88128
10	5.10	132	69.463	5.664	40.62	12.2375
SC6 151-175
1	6.1	152	156.232	6.399	116.632	5.20113
2	6.2	151	82.998	5.075	54.118	8.57365
3	6.3	154	83.193	4.752	49.65	8.73497
4	6.4	162	215.245	9.214	154.2	5.63844
5	6.5	167	128.806	6.134	85.744	6.67624
6	6.6	172	180.984	10.475	121.399	7.94319
7	6.7	170	116.96	7.256	79.587	8.35531
8	6.8	160	158.07	8.308	111.987	6.90636
9	6.9	174	128.087	6.116	98.842	5.82709
10	6.10	169	147.763	5.449	99.507	5.1917
SC7 176-200
	7.1	199	160.461	8.477	118.229	6.69029
	7.2	194	314.5	19.075	266	6.69122
	7.3	190	170.479	10.184	114.785	8.14922
	7.4	189	162.357	12.48	121.577	9.30947
	7.5	194	257.5	17.039	208.303	7.5614
	7.6	189	244.9	10.794	167.333	6.05972
	7.7	179	176.592	5.766	116.197	4.72766
	7.8	180	153.241	6.761	116.254	5.49608
	7.9	176	186.376	9.57	129.537	6.8796
	7.10	178	196.367	10.73	137.831	7.22262
SC8 >200	8.1	220		4.598	153.722	2.90424
	8.2	227	202.624	11.434	145.126	7.30327
	8.3	209	210.232	10.499	147.741	6.63486
	8.4	206	196.394	7.797	139.985	5.27601
	8.5	200	219.24	11.012	151.405	6.78008
	8.6	222	262	14.12	202.73	6.51141
	8.7	205	175.131	7.96	121.815	6.13369
	8.8	228	273.1	12.09	195.47	5.82482
	8.9	218	188.441	9.41	124.796	7.01161
	8.10

## Sheet: KB_22S
SC1 26-50		shell length [mm]	live wet weight [g]	weight of cooked flesh [g]	shell weight [g]	condition index
	1.1	36	5.173	0.546	3.265	14.3269
	1.2	46	11.323	0.8	7.2	10
	1.3	30	3.757	0.237	2.202	9.7171
	1.4	41	9.079	0.649	5.58	10.419
	1.5	50	14.495	1.575	9.606	14.0864
	1.6	48	14.988	0.946	9.023	9.48942
	1.7	33	5.666	0.384	3.812	9.15157
	1.8	49	7.809	0.516	5.045	9.27891
	1.9	34	3.482	0.255	2.356	9.76637
	1.10	28	1.739	0.111	1.266	8.061
SC2 51-75
	2.1	56	14.666	0.922	9.268	9.04809
	2.2	58	24.775	1.282	15.32	7.72196
	2.3	55	10.122	0.636	6.343	9.11305
	2.4	67	13.752	0.729	9.875	6.87476
	2.5	70	24.567	1.565	16.657	8.58852
	2.6	54	8.105	0.617	5.871	9.50986
	2.7	55	13.246	0.829	7.909	9.4873
	2.8	67	19.966	1.584	14.774	9.68334
	2.9	66	20.862	1.139	15.033	7.04304
	2.10	51	6.196	0.447	3.376	11.6924
SC3 76-100
	3.1	92	38.911	3.449	24.49	12.3448
	3.2	84	40.974	3.062	25.126	10.8628
	3.3	90	50.732	1.969	30.204	6.12004
	3.4	83	41.728	1.885	25.572	6.86528
	3.5	77	36.858	2.318	23.013	9.15084
	3.6	79	25.965	1.817	19.418	8.55663
	3.7	99	43.532	4.016	31.844	11.1991
	3.8	99	104.052	6.78	73.186	8.4786
	3.9	98	33.556	2.151	20.814	9.36643
	3.10	94	70.567	4.288	50.956	7.76193
SC4 101-125
1	4.1	116	74.951	4.299	44.832	8.75008
2	4.2	123	70.526	3.478	40.225	7.95826
3	4.3	122	77.368	4.092	48.406	7.79458
4	4.4	105	46.814	3.502	36.292	8.80032
5	4.5	107	58.634	3.573	36.037	9.02045
6	4.6	107	44.899	3.14	33.091	8.66661
7	4.7	122	60.721	4.474	39.733	10.1206
8	4.8	107	44.304	2.352	28.311	7.67048
9	4.9	117	69.098	5.556	43.722	11.2748
10	4.10	125	108.942	7.156	75.771	8.62928
SC5 126-150
1	5.1	127	57.332	3.917	38.87	9.15465
2	5.2	141	87.18	5.278	55.94	8.62165
3	5.3	145	95.275	6.38	60.645	9.51884
4	5.4	131	151.833	9.588	100.483	8.71074
5	5.5	147	114.01	5.47	75.085	6.79039
6	5.6	145	108.351	10.738	71.83	13.005
7	5.7	143	90.942	7.093	69.879	9.21504
8	5.8	145	123.185	11.114	84.844	11.5822
9	5.9	127	139.415	10.461	96.672	9.7645
10	5.10	142	72.932	4.902	45.522	9.72156
SC6 151-175
1	6.1	157	118.322	4.467	84.558	5.01769
2	6.2	163	109.902	4.638	78.486	5.57962
3	6.3	155	167.426	3.673	123.163	2.89587
4	6.4	151	132.207	7.896	86.347	8.37834
5	6.5	175	183.772	13.197	124.252	9.60138
6	6.6	157	118.563	6.262	88.726	6.59241
7	6.7	174	161.578	6.844	106.639	6.03086
8	6.8	173	116.328	5.375	80.87	6.23225
9	6.9	165	189.079	8.816	133.288	6.20391
10	6.10
SC7 176-200
	7.1	177	146.423	10.095	107.174	8.60841
	7.2	187	146.526	7.282	92.591	7.29126
	7.3	193	250.9	9.347	170.789	5.18886
	7.4	188	129.009	5.919	107.455	5.22077
	7.5	185	166.321	8.096	114.867	6.58409
	7.6	192	164.076	4.515	95.676	4.50639
	7.7	199	153.919	4.475	98.922	4.32798
	7.8	190	212.539	10.25	171.125	5.65127
	7.9	184	163.517	8.777	119.845	6.82387
	7.10	185	217.376	8.806	181.705	4.62231
SC8 >200	8.1	205	199.056	8.778	130.22	6.3152
	8.2	212	195.013	10.559	135.004	7.2539
	8.3	240	196.363	8.88	158.392	5.30872
	8.4	231	235.6	9.632	158.73	5.72101
	8.5	203	155.075	8.073	107.123	7.00806
	8.6	204	117.236	3.997	75.268	5.04258
	8.7
	8.8
	8.9
	8.10

## Sheet: NL_19A
SC1 26-50		shell length [mm]	live wet weight [g]	weight of cooked flesh [g]	shell weight [g]	condition index
	1.1	37	7.392	0.631	4.251	12.925
	1.2	50	6.379	0.456	4.409	9.37307
	1.3	47	11.926	1.157	7.5	13.3649
	1.4	38	7.198	0.479	4.389	9.83977
	1.5	45	6.509	0.582	4.423	11.6284
	1.6	44	9.55	0.579	5.698	9.22415
	1.7	41	4.337	0.283	3.256	7.99661
	1.8	45	6.498	0.453	4.203	9.72938
	1.9	44	11.686	0.98	7.328	11.7959
	1.10	40	7.158	0.433	4.695	8.44384
SC2 51-75
	2.1	72	26.996	1.722	18.361	8.57442
	2.2	72	37.872	3.537	26.325	11.8445
	2.3	53	13.826	0.748	8.879	7.76981
	2.4	74	29.6	1.636	19.226	7.84201
	2.5	52	12.732	0.696	8.269	7.76352
	2.6	66	15.611	1.273	11.381	10.0601
	2.7	68	26.234	1.084	16.909	6.02457
	2.8
	2.9
	2.10
SC3 76-100
	3.1	89	64.701	3.916	42.145	8.50177
	3.2	91	80.469	7.015	56.604	11.0266
	3.3	81	44.71	4.636	27.938	14.2322
	3.4	87	29.294	2.054	20.347	9.16923
	3.5	78	42.607	4.372	28.86	13.156
	3.6	97	67.755	8.858	41.695	17.5222
	3.7	84	39.714	1.57	28.615	5.20126
	3.8	87	34.619	1.628	19.465	7.7182
	3.9	95	71.975	3.19	42.853	6.92831
	3.10	88	19.437	1.199	13.407	8.20896
SC4 101-125
1	4.1	111	121.49	9.5	87.93	9.75059
2	4.2	116	126.22	7.685	86.924	8.12291
3	4.3	118	101.547	5.069	64.564	7.27959
4	4.4	119	58.549	3.208	37.268	7.92568
5	4.5	114	112.992	6.702	75.177	8.18525
6	4.6	122	121.472	5.414	79.049	6.40991
7	4.7	120	26.662	1.334	18.236	6.81656
8	4.8	122	121.133	6.468	81.473	7.35493
9	4.9	116	163.844	11.75	113.917	9.35011
10	4.10	125	63.208	4.165	38.575	9.74497
SC5 126-150
1	5.1	139	156.142	9.513	111.042	7.891
2	5.2	133	86.1	4.991	55.077	8.30892
3	5.3	142	236	6.639	179.475	3.56717
4	5.4	138	147.023	10.301	95.201	9.7638
5	5.5	141	216.385	10.131	156.85	6.06716
6	5.6	136	149.102	5.72	113.356	4.80365
7	5.7	144	100.196	6.708	68.403	8.93078
8	5.8	136	75.568	4.84	50.443	8.75495
9	5.9	148	120.964	7.579	74.25	9.262
10	5.10	132	99.174	5.795	75.963	7.08799
SC6 151-175
1	6.1	164	90.137	5.176	57.3	8.28478
2	6.2	154	100.526	7.291	65.792	9.97633
3	6.3	168	91.592	6.408	65.218	8.94647
4	6.4	159	121.496	7.522	78.148	8.7802
5	6.5	156	136.149	7.916	96.735	7.56419
6	6.6	154	238.8	10.712	166.79	6.03486
7	6.7	162	232	9.34	184.335	4.82251
8	6.8	156	75.264	5.109	50.88	9.12501
9	6.9	163	235.6	14.842	189.461	7.2647
10	6.10	161	141.513	8.675	88.895	8.89105
SC7 176-200
	7.1	178	162.888	12.062	112.455	9.68703
	7.2	180	78.532	4.85	60.462	7.42589
	7.3	179	153.201	12.054	93.78	11.3895
	7.4	200	127.259	6.88	71.374	8.79188
	7.5
	7.6
	7.7
	7.8
	7.9
	7.10
SC8 >200	8.1	202	214.429	11.452	166.166	6.44754
	8.2	215	178.658	9.569	117.539	7.52824
	8.3
	8.4
	8.5
	8.6
	8.7
	8.8
	8.9
	8.10

## Sheet: NL_20S
SC1 26-50		shell length [mm]	live wet weight [g]	weight of cooked flesh [g]	shell weight [g]	condition index
	1.1	46	17.208	1.398	12.292	10.2118
	1.2	44	9.944	1.032	6.852	13.0898
	1.3	45	11.16	1.091	6.828	13.777
	1.4	35	9.267	1.037	6.508	13.7442
	1.5	46	11.039	0.575	7.374	7.23361
	1.6	34	8.694	0.822	5.873	12.2778
	1.7	37	5.957	0.65	3.612	15.2511
	1.8	48	10.525	1.104	6.609	14.3135
	1.9	39	9.049	0.452	7.934	5.38994
	1.10	44	9.659	0.865	7.863	9.91063
SC2 51-75
	2.1	69	38.121	4.215	24.866	14.494
	2.2	71	75.249	6.051	52.202	10.3874
	2.3	64	14.696	0.361	9.387	3.70332
	2.4	67	32.396	2.888	20.203	12.507
	2.5	52	20.692	1.717	14.685	10.4682
	2.6	67	17.633	2.403	11.807	16.9106
	2.7	62	8.911	0.726	6.166	10.534
	2.8	54	7.92	0.324	5.571	5.49618
	2.9
	2.10
SC3 76-100
	3.1	82	24.405	1.718	16.095	9.64464
	3.2	91	47.26	2.704	25.509	9.58423
	3.3	92	45.803	3.66	28.947	11.2246
	3.4	86	40.561	2.975	25.395	10.4864
	3.5	88	39.523	2.156	27.585	7.24925
	3.6	80	48.383	2.963	28.921	9.29306
	3.7	95	58.697	3.61	36.349	9.03426
	3.8	96	63.89	3.52	42.216	7.69634
	3.9	85	69.707	6.161	43.953	12.294
	3.10	97	36.28	2.803	23.771	10.5479
SC4 101-125
1	4.1	104	95.512	10.327	73.161	12.3694
2	4.2	124	58.241	5.013	47.757	9.49972
3	4.3	122	84.618	5.1	53.265	8.73811
4	4.4	114	54.995	3.854	36.611	9.52428
5	4.5	120	170.72	8.456	119.496	6.60873
6	4.6	116	137.682	9.208	94.94	8.84126
7	4.7	115	91.227	5.81	59.275	8.92679
8	4.8	123	114.138	10.853	66.507	14.0292
9	4.9	114	58.549	4.036	41.873	8.7913
10	4.10	104	52.816	2.267	36.557	5.83917
SC5 126-150
1	5.1	132	89.325	6.583	58.057	10.1841
2	5.2	129	105.101	5.902	67.062	8.08892
3	5.3	144	82.223	5.208	50.569	9.33718
4	5.4	140	117.632	8.961	74.818	10.696
5	5.5	127	144.242	12.721	95.164	11.7913
6	5.6	139	197.51	7.505	127.469	5.56033
7	5.7	127	85.955	7.393	51.818	12.4859
8	5.8	126	118.398	9.808	89.692	9.85729
9	5.9	127	115.763	10.166	66.179	13.3159
10	5.10	132	134.123	3.953	98.8	3.84709
SC6 151-175
1	6.1	160	95.985	5.973	63.475	8.60068
2	6.2	157	201.258	8.188	131.326	5.86895
3	6.3	158	80.312	5.601	51.556	9.79932
4	6.4	154	205.495	6.431	146.129	4.21539
5	6.5	152	134.489	7.614	76.026	9.1033
6	6.6	158	125.736	6.344	82.394	7.14914
7	6.7	156	109.927	8.228	68.558	10.7155
8	6.8	153	139.125	7.91	92.165	7.90407
9	6.9	157	142.892	6.308	106.617	5.58601
10	6.10	157	92.754	7.08	55.989	11.2258
SC7 176-200
	7.1	185	209.469	6.887	162.886	4.05659
	7.2
	7.3
	7.4
	7.5
	7.6
	7.7
	7.8
	7.9
	7.10
SC8 >200	8.1
	8.2
	8.3
	8.4
	8.5
	8.6
	8.7
	8.8
	8.9
	8.10

[truncated: 4 more sheets: NL_20A, NL_21S, NL_21A, NL_22S]
