# Supplementary material for: Beyond annual metrics: Linking seasonal population dynamics to vertical oyster reef growth
Source: Ecol Evol. 2024 Sep 17;14(9):e70238. doi: 10.1002/ece3.70238 (PMC11407904; doi:10.1002/ece3.70238)
Supplement: Supplementary file 6 — Appendix S6 [file ECE3-14-e70238-s006.xlsx]

## Sheet: KB_NL_water_temperature
reef	Date dd/mm/yyyy	Days Between	Days >10°C	% Days >10°C	Days <5°C	% Days <5°C	Days >19.5°C	% Days >19.5°C			Continuous days with water temperature surpassing 19.5°C (2005–2021)
KB											year	KB	NL
	18/11/2019										2005	10	11
	02/03/2020	105	0	0	18	17.1429	0	0			2006	39	36
	07/09/2020	189	141	74.6032	0	0	35	18.5185			2007	6	5
	15/03/2021	189	69	36.5079	55	29.1005	0	0			2008	13	13
	11/10/2021	210	156	74.2857	9	4.28571	43	20.4762			2009	24	23
	21/03/2022	161	33	20.4969	46	28.5714	0	0			2010	29	33
											2011	0	0
NL											2012	8	8
	21/10/2019										2013	22	33
	04/05/2020	196	40	20.4082	0	0	0	0			2014	35	38
	21/09/2020	140	140	100	0	0	28	20			2015	9	6
	19/04/2021	210	55	26.1905	131	62.381	0	0			2016	19	21
	13/09/2021	147	128	87.0748	0	0	43	29.2517			2017	4	8
	11/04/2022	210	61	29.0476	164	78.0952	0	0			2018	40	44
											2019	20	18
											2020	21	21
											2021	34	34
