# Supplementary material for: Beyond annual metrics: Linking seasonal population dynamics to vertical oyster reef growth
Source: Ecol Evol. 2024 Sep 17;14(9):e70238. doi: 10.1002/ece3.70238 (PMC11407904; doi:10.1002/ece3.70238)
Supplement: Supplementary file 7 — Appendix S7 [file ECE3-14-e70238-s004.xlsx]

## Sheet: KB_NL_OLS_Regression_data
interval	reef	% days above 10 °C	oyster growth rate [mm d-1]	vertical change rate [mm d-1]	oyster grwoth rate (mm d-1) *r(ab. >25 mm)	oyster grwoth rate (mm d-1) *r(ab. >50 mm)	oyster grwoth rate (mm d-1) *r(ab. >75 mm)
20S-20A	KB	74.6032	0.101058	0.057037	2.45885	1.642	1.46215
20A-21S	KB	36.5079	0.0613757	0.0440741	1.62848	1.33342	0.904814
21S-21A	KB	74.2857	0.147143	0.0920476	3.70301	3.13291	2.29844
21A-22S	KB	20.4969	0.0329193	0.0348447	0.815264	0.776225	0.682099
20A-21S	NL	26.1905	0.0485714	0.0451429	0.841282	0.75871	0.639473
21S-21A	NL	87.0748	0.161905	0.0722449	2.84142	2.57016	2.25894
21A-22S	NL	29.0476	0.0361905	0.0444196	0.722602	0.586539	0.497975

## Sheet: KB_NL_OLS_Regression
Ordinary Least Squares Regression: % days above 10 °C-oyster growth rate [mm d-1]
Slope a:	0.0018367	Std. error a:	0.00024586
	t:	7.4705	p (slope):	0.00067855
Intercept b:	-0.007197	Std. error b:	0.013767
95% bootstrapped confidence intervals (N=1999):
Slope a:	(0.0014492, 0.002464)
Intercept b:	(-0.026971, 0.0095572)
Correlation:
r:	0.95801
r2:	0.91778
t:	7.4705
p (uncorr.):	0.00067855
Permutation p:	0.0005
Ordinary Least Squares Regression: vertical change rate [mm d-1]-oyster growth rate [mm d-1]
Slope a:	2.4313	Std. error a:	0.48158
	t:	5.0487	p (slope):	0.0039377
Intercept b:	-0.051228	Std. error b:	0.028265
95% bootstrapped confidence intervals (N=1999):
Slope a:	(0.57981. 3.0888)
Intercept b:	(-0.091324. 0.044201)
Correlation:
r:	0.91433
r2:	0.83601
t:	5.0487
p (uncorr.):	0.0039377
Permutation p:	0.0053
Ordinary Least Squares Regression: vertical change rate [mm d-1]-oyster grwoth rate (mm d-1) *r(ab. >25 mm)
Slope a:	54.913	Std. error a:	8.8473
	t:	6.2068	p (slope):	0.0015856
Intercept b:	-1.1993	Std. error b:	0.51926
95% bootstrapped confidence intervals (N=1999):
Slope a:	(23.967. 68.263)
Intercept b:	(-2.284. 0.30241)
Correlation:
r:	0.94081
r2:	0.88512
t:	6.2068
p (uncorr.):	0.0015856
Permutation p:	0.0031
Ordinary Least Squares Regression: vertical change rate [mm d-1]-oyster grwoth rate (mm d-1) *r(ab. >50 mm)
Slope a:	46.732	Std. error a:	6.4551
	t:	7.2395	p (slope):	0.00078493
Intercept b:	-1.0595	Std. error b:	0.37886
95% bootstrapped confidence intervals (N=1999):
Slope a:	(28.629. 59.614)
Intercept b:	(-1.728. -0.029001)
Correlation:
r:	0.95546
r2:	0.91291
t:	7.2395
p (uncorr.):	0.00078493
Permutation p:	0.004
Ordinary Least Squares Regression: vertical change rate [mm d-1]-oyster grwoth rate (mm d-1) *r(ab. >75 mm)
Slope a:	35.698	Std. error a:	6.2961
	t:	5.6699	p (slope):	0.0023746
Intercept b:	-0.73879	Std. error b:	0.36953
95% bootstrapped confidence intervals (N=1999):
Slope a:	(10.984. 43.762)
Intercept b:	(-1.3579. 0.59171)
Correlation:
r:	0.93027
r2:	0.8654
t:	5.6699
p (uncorr.):	0.0023746
Permutation p:	0.0046
